# Supplementary material for: Lectin array and glycogene expression analyses of ovarian cancer cell line A2780 and its cisplatin-resistant derivate cell line A2780-cp
Source: Clin Proteomics. 2017 May 23;14:20. doi: 10.1186/s12014-017-9155-z (PMC5442857; doi:10.1186/s12014-017-9155-z)
Supplement: Supplementary file 1 — Additional file 1. Lectins in lectin array. [file 12014_2017_9155_MOESM1_ESM.xlsx]

## Sheet: poster版-3
The category of representative lectins for glycan profiling
No. in LecChip	Lectins	Origin	Area on LecChip	Preferred glycan structure (terminal epitope)
1	LTL	Lotus tetragonolobus	Fuc	Fuc α1-3(Gal β1-4)GlcNAc (Lex), Fuc α1-2(Gal β1-4)GlcNAc
2	PSA	Pisum sativum	Fuc	Fuc α1-6GlcNAc, α-D-Glc, α-D-Man
3	LCA	Lens culinaris	Fuc	Fuc α1-6GlcNAc, α-D-Glc, α-D-Man
4	UEA-I	Ulex europaeus	Fuc	Fuc α1-2(Gal β1-4)GlcNAc
5	AOL	Aspergillus oryzae	Fuc	Fuc α1-6GlcNAc (core Fuc), Fuc α1-2(Gal β1-4)GlcNAc
6	AAL	Aleuria aurantia	Fuc	Fuc α1-6GlcNAc (core Fuc), Fuc α1-3(Gal β1-4)GlcNAc (Lex)
7	MAL	Maackia amurensis	Sia	Sia α2-3Gal β1-4GlcNAc
8	SNA	Sambucus nigra	Sia	Sia α2-6Gal/GalNAc
9	SSA	Sambucus sieboldiana	Sia	Sia α2-6Gal/GalNAc
10	TJA-I	Trichosanthes japonica	Sia	Sia α2-6Gal/GalNAc
11	PHA-L	Phaseolus vulgaris	Asialo	Tri/Tetra-antennary complex-type N-glycan
12	ECA	Erythrina cristagalli	Asialo	Gal β1-4GlcNAc
13	RCA120	Ricinus communis	Asialo	Gal β1-4GlcNAc
14	PHA-E	Phaseolus vulgaris	Asialo	Complex-type N-glycans with outer Gal and bisecting GlcNAc
15	DSA	Datura stramonium	Asialo	(GlcNAc β1-4)n, Gal β1-4GlcNAc, Tri/Tetra-antennary N-glycans
16	GSL-II	Griffonia simplicifolia	Agalacto	Agalactosylated tri/tetra antennary glycans, GlcNAc
17	NPA	Narcissus pseudonarcissus	Man	High Man, Man α1-6Man
18	ConA	Canavalia ensiformis	Man	High Man, Man α1-6(Man α1-3)Man (inhibited by presence of bisecting GlcNAc)
19	GNA	Galanthus nivalis	Man	High Man, Man α1-3Man
20	HHL	Hippeastrum hybrid	Man	High Man, Man α1-3Man, Man α1-6Man
21	ACG	Agrocybe cylindracea	Branch	Sia α2-3Gal β1-4GlcNAc
22	TxLC-I	Tulipa gesneriana	Branch	Man3 core, bi- and tri-antennary complex-type N-glycan, GalNAc
23	BPL	Bauhinia purpurea alba	Gal	Gal β1-3GalNAc (α-Thr/Ser (T)), GalNAc
24	TJA-II	Trichosanthes japonica	Gal	Fuc α1-2Gal β1-4, GalNAcβ1-4 groups at their nonreducing terminals
25	EEL	Euonymus europaeus	Gal	Gal α1-3Gal β1-4GlcNAc, Fuc α1-2(Gal α1-3)Galβ1-4GlcNAc
26	ABA	Agaricus bisporus	Gal	Gal β1-3GalNAc (α-Thr/Ser (T)), GlcNAc, sialyl-T
27	LEL	Lycopersicon esculentum	Chitin	(GlcNAc β1-4)n, (Gal β1-4GlcNAc)n (polyLacNAc)
28	STL	Solanum tuberosum	Chitin	(GlcNAc)n, (GlcNAc β1-4MurNAc)n (peptidoglycan backbone)
29	UDA	Urtica dioica	Chitin	GlcNAc β1-4GlcNAc, Mixture of Man5 to Man9
30	PWM	Phytolacca americana	Chitin	(GlcNAc α1-4)n
31	Jacalin	Artocarpus integrifolia	O-Glycan	Gal β1-3GalNAc (α-Thr/Ser (T)), GalNAc (α-Thr/Ser (Tn))
32	PNA	Arachis hypogaea	O-Glycan	Gal β1-3GalNAc (α-Thr/Ser (T))
33	WFA	Wisteria floribunda	O-Glycan	Terminal GalNAc (e.g. GalNAcβ1-4GlcNAc), Galβ1-3(-6)GalNAc
34	ACA	Amaranthus caudatus	O-Glycan	Gal β1-3GalNAc (α-Thr/Ser (T))
35	MPA	Maclura pomifera	O-Glycan	Gal β1-3GalNAc (α-Thr/Ser (T)), GalNAc (α-Thr/Ser (Tn))
36	HPA	Helix pomatia	O-Glycan	α-Linked terminal GalNAc
37	VVA	Vicia villosa	O-Glycan	α-linked terminal GalNAc (α-Thr/Ser (Tn), GalNAc α1-3Gal
38	DBA	Dolichos biflorus	O-Glycan	GalNAc α1-3GalNAc (Blood group A), GalNAc α1-3GalNAc
39	SBA	Glycine max	O-Glycan	α or β-linked terminal GalNAc, GalNAc α1-3Gal
40	Calsepa	Calystegia sepium	O-Glycan	High Man (Man2-6), N-glycans including bisecting GlcNAc
41	PTL-I	Psophocarpus tetragonolobus	O-Glycan	α-Linked terminal GalNAc
42	MAH	Maackia amurensis	Others	Sia α2-3Gal β1-3(Sia α2-6) GalNAc
43	WGA	Triticum unlgaris	Others	(GlcNAcβ1-4)n, NeuAc, multivalent Sia
44	GSL-IA4	Griffonia simplicifolia	Others	α-GalNAc (α-Thr/Ser (Tn))
45	GSL-IB4	Griffonia simplicifolia	Others	α-Gal
Data are LfDB (Lectin frontier Database; http://riodb.ibase.aist.go.jp/rcmg/glycodb/LectinSearch).
