# Supplementary material for: Lectin array and glycogene expression analyses of ovarian cancer cell line A2780 and its cisplatin-resistant derivate cell line A2780-cp
Source: Clin Proteomics. 2017 May 23;14:20. doi: 10.1186/s12014-017-9155-z (PMC5442857; doi:10.1186/s12014-017-9155-z)
Supplement: Supplementary file 2 — Additional file 2. Primer sequences. [file 12014_2017_9155_MOESM2_ESM.xlsx]

## Sheet: 工作表1
Primer-name	sequence(from 5' to 3')
fut8 forward	TCTTCATCCC CGTCCTCCA
fut8 reverse	GAGACACCCACCACACTGCA
b3gnt4 forward	CGTCACCGTCTCTTCTTGACC
b3gnt4 reverse	TGACTTGATGGCCAGGAGC
b3gnt5 forward	GTGGTGCCCCTCCCATTAG
b3gnt5 reverse	GCTCCGGCTGTGTAGTCAGG
b4galt2 forward	CACTTCCTCGTGGCCGTCATC
b4galt2 reverse	GTTGGGCCGGGAGCAGTTG
fut1 forward	GCAGGCCATGGACTGGTT
fut1 reverse	CCTGGGAGGTGTCGATGTTT
st6galnac6 forward	CTACAGCTCCAACAGTGCCA
st6galnac6 forward	CGAGAGGGCAGTGTCTTGTT
