# Supplementary material for: Lectin array and glycogene expression analyses of ovarian cancer cell line A2780 and its cisplatin-resistant derivate cell line A2780-cp
Source: Clin Proteomics. 2017 May 23;14:20. doi: 10.1186/s12014-017-9155-z (PMC5442857; doi:10.1186/s12014-017-9155-z)
Supplement: Supplementary file 3 — Additional file 3. Significantly changed glycan-related genes in gene expression array. [file 12014_2017_9155_MOESM3_ESM.xlsx]

## Sheet: glycan-related
		p:student T test; FC: fold changes; A:A2780; B:A2780-cp
ProbeName	p	FC (abs)	Regulation	A-1.txt:gProcessedSignal(normalized)	A-2.txt:gProcessedSignal(normalized)	A-3.txt:gProcessedSignal(normalized)	B-1.txt:gProcessedSignal(normalized)	B-2.txt:gProcessedSignal(normalized)	B-3.txt:gProcessedSignal(normalized)	GeneSymbol	EntrezGeneID	Description	GenbankAccession	GeneName	ControlType	EnsemblID	Sequence	Chromosome Number_Avadis_	Chromosome Start Index_Avadis_	Chromosome End Index_Avadis_	Chromosome Strand_Avadis_	GenomicCoordinates	Go	RefSeqAccession	TIGRID	UniGeneID
A_23_P67847	1.58e-10	3613.71	up	2.04876	2.02316	1.96809	13.8337	13.8533	13.8108	GALNT14	79623	Homo sapiens polypeptide N-acetylgalactosaminyltransferase 14 (GALNT14), transcript variant 1, mRNA [NM_024572]	NM_024572	polypeptide N-acetylgalactosaminyltransferase 14	FALSE	ENST00000349752	AAGCCTTCTTTTTCACTAGGCCAGGACTACATTGAGAGATGAAGAATGGAGGTTGTTTCC	chr2	31133370	31133429	-	chr2:31133429-31133370	GO:0004653|GO:0006493|GO:0000139|GO:0030246|GO:0016266|GO:0016021|GO:0044267|GO:0046872|GO:0043687	NM_024572	THC2464720	Hs.468058
A_23_P63026	4.74e-09	376.444	up	2.07156	2.03275	1.93874	10.5288	10.6055	10.5776	LGALS8	3964	Homo sapiens lectin, galactoside-binding, soluble, 8 (LGALS8), transcript variant 1, mRNA [NM_006499]	NM_006499	lectin, galactoside-binding, soluble, 8	FALSE	ENST00000528259	TGATAATTTACTGTGATGTTAGAGAATTCAAGGTTGCAGTAAATGGCGTACACAGCCTGG	chr1	236711313	236711372	+	chr1:236711313-236711372	GO:0005515|GO:0005737|GO:0016020|GO:0031295|GO:0002317|GO:0030246|GO:0005615|GO:0070062	NM_006499	THC2540379	Hs.4082
A_33_P3303414	9.21e-06	78.1902	up	2.87958	3.44342	3.6013	9.54078	9.66052	9.58975	MAN1A1	4121	Homo sapiens mannosidase, alpha, class 1A, member 1 (MAN1A1), mRNA [NM_005907]	NM_005907	mannosidase, alpha, class 1A, member 1	FALSE	ENST00000368468	GGACCATCTTTATGACCTGCTTTCTGTTTTTCAATATCATACATTGGTGTATGTCAAAGA	chr6	119499288	119499347	-	chr6:119499347-119499288	GO:0005793|GO:0005794|GO:0005783|GO:0004571|GO:0005509|GO:0015923|GO:0005737|GO:0000139|GO:0016020|GO:0016021|GO:0044267|GO:0070062|GO:0018279|GO:0043687	NM_005907	THC2660462	Hs.102788
A_23_P76071	3.28e-05	34.1033	up	3.86644	3.03038	3.30649	8.47591	8.46315	8.53977	B3GNT4	79369	Homo sapiens UDP-GlcNAc:betaGal beta-1,3-N-acetylglucosaminyltransferase 4 (B3GNT4), mRNA [NM_030765]	NM_030765	UDP-GlcNAc:betaGal beta-1,3-N-acetylglucosaminyltransferase 4	FALSE	ENST00000535274	TCCAGGCTATCATGGAAGATGCTGAACTCTTCCCCATTGATGATGTCTTTGTGGGTATGT	chr12	122691670	122691729	+	chr12:122691670-122691729	GO:0005975|GO:0030311|GO:0016266|GO:0044281|GO:0008378|GO:0042339|GO:0008532|GO:0000139|GO:0006493|GO:0018146|GO:0009405|GO:0016021|GO:0044267|GO:0030203|GO:0043687	NM_030765	THC2505853	Hs.363315
A_23_P17695	0.0012207	32.832	up	3.12092	3.86	5.22515	9.11236	9.09803	9.10677	SLC37A1	54020	Homo sapiens solute carrier family 37 (glucose-6-phosphate transporter), member 1 (SLC37A1), mRNA [NM_018964]	NM_018964	solute carrier family 37 (glucose-6-phosphate transporter), member 1	FALSE	ENST00000352133	CCGGACTGACCTAAAAACTAATTGTCGAGAAGCCAAGGGTGAGGAGGCAGGAAGCACCTC	chr21	44001065	44001123	+	chr21:44001065-44001123	GO:0005215|GO:0016020|GO:0008643|GO:0016021|GO:0055085	NM_018964	THC2463116	Hs.547009
A_23_P143935	2.56e-05	30.8639	up	5.87599	6.6489	6.31673	11.1729	11.254	11.2583	PIGZ	80235	Homo sapiens phosphatidylinositol glycan anchor biosynthesis, class Z (PIGZ), mRNA [NM_025163]	NM_025163	phosphatidylinositol glycan anchor biosynthesis, class Z	FALSE	ENST00000412723	GTTGTACTTCATGGCACTCTGATGCCTGCTGTCTCAGTGTTTGGTTATTATGCAAACAAG	chr3	196673256	196673315	-	chr3:196673315-196673256	GO:0000030|GO:0005783|GO:0005789|GO:0000026|GO:0016021|GO:0006506	NM_025163	THC2474865	Hs.518403
A_33_P3846177	4.15e-07	21.7036	up	8.72556	8.52952	8.75511	13.0856	13.113	13.1312	B4GALNT1	2583	Homo sapiens beta-1,4-N-acetyl-galactosaminyl transferase 1 (B4GALNT1), transcript variant 1, mRNA [NM_001478]	NM_001478	beta-1,4-N-acetyl-galactosaminyl transferase 1	FALSE	ENST00000552468	TCTTAGTTGTGTCTCTGCAATGCTGTGGGCACAAAGGAAGGGGCACCAGAGTCCCTGTGC	chr12	58019955	58020014	-	chr12:58020014-58019955	GO:0030173|GO:0016020|GO:0006687|GO:0005886|GO:0019915|GO:0005975|GO:0003947|GO:0001574|GO:0006486|GO:0007283|GO:0030259	NM_001478	THC2483661	Hs.159481
A_23_P383986	1.27e-06	20.4856	up	5.41603	5.73122	5.61367	9.91087	9.95515	9.96452	CHST15	51363	Homo sapiens carbohydrate (N-acetylgalactosamine 4-sulfate 6-O) sulfotransferase 15 (CHST15), transcript variant 1, mRNA [NM_015892]	NM_015892	carbohydrate (N-acetylgalactosamine 4-sulfate 6-O) sulfotransferase 15	FALSE	ENST00000346248	ATTGAAGTTCCTTTTTGTTCTCAAAAGTTGTGACCGTGTTAAATTGTACTCCCTTAGTCC	chr10	125767301	125767360	-	chr10:125767360-125767301	GO:0030206|GO:0000139|GO:0005975|GO:0009405|GO:0050659|GO:0044281|GO:0019319|GO:0016021|GO:0050656|GO:0030204|GO:0030203	NM_015892	THC2461059	Hs.287537
A_23_P40847	4.16e-05	19.1975	up	5.77317	5.921	6.47444	10.4176	10.3001	10.2394	CHST2	9435	Homo sapiens carbohydrate (N-acetylglucosamine-6-O) sulfotransferase 2 (CHST2), mRNA [NM_004267]	NM_004267	carbohydrate (N-acetylglucosamine-6-O) sulfotransferase 2	FALSE	ENST00000309575	GTTCCAGTAACCCAAATCTTGTTTACAAAATATTCGTGGTATCTGTGAACATGTTAAGAG	chr3	142841583	142841642	+	chr3:142841583-142841642	GO:0005802|GO:0006790|GO:0005975|GO:0031228|GO:0006044|GO:0007275|GO:0044281|GO:0042339|GO:0006954|GO:0000139|GO:0018146|GO:0008146|GO:0009405|GO:0001517|GO:0016021|GO:0030203	NM_004267	THC2463433	Hs.8786
A_23_P41166	1.79e-07	15.0493	up	6.55985	6.54521	6.68847	10.4748	10.4984	10.5552	B3GALNT1	8706	Homo sapiens beta-1,3-N-acetylgalactosaminyltransferase 1 (globoside blood group) (B3GALNT1), transcript variant 5, mRNA [NM_001038628]	NM_001038628	beta-1,3-N-acetylgalactosaminyltransferase 1 (globoside blood group)	FALSE	ENST00000392781	AAAGGGGAGCACTCCTTGCCCCCTGTTCCTGGGTTTATGCAGTTTTCTTTTTAGAGTTTA	chr3	160802289	160802348	-	chr3:160802348-160802289	GO:0009312|GO:0000139|GO:0008499|GO:0006486|GO:0016021|GO:0047273	NM_001038628	THC2490103	Hs.418062
A_33_P3304133	0.000199	13.5532	up	4.769	4.34985	5.31128	8.56667	8.44271	8.70244	GLB1L2	89944	Homo sapiens galactosidase, beta 1-like 2 (GLB1L2), mRNA [NM_138342]	NM_138342	galactosidase, beta 1-like 2	FALSE	ENST00000339772	AATCCTCACCCTGCGTCTTCCCAAGTTAGCAGGTGTCTCTGGTGTTCAGTGAGGAGGACA	chr11	134245578	134245637	+	chr11:134245578-134245637	GO:0005773|GO:0004565|GO:0005975|GO:0005576	NM_138342	NP526814	Hs.436178
A_23_P18372	4.84e-06	11.6528	up	6.8658	7.00786	7.21137	10.5058	10.6269	10.5802	B3GNT5	84002	Homo sapiens UDP-GlcNAc:betaGal beta-1,3-N-acetylglucosaminyltransferase 5 (B3GNT5), mRNA [NM_032047]	NM_032047	UDP-GlcNAc:betaGal beta-1,3-N-acetylglucosaminyltransferase 5	FALSE	ENST00000326505	AAATGTCAACAAAGGGAAAATAAACTATCAGCTTGGATGGTCACTTGAATAGAAGATGGT	chr3	182990933	182990992	+	chr3:182990933-182990992	GO:0009247|GO:0047256|GO:0016266|GO:0008457|GO:0007417|GO:0008378|GO:0005622|GO:0000139|GO:0006493|GO:0006486|GO:0016021|GO:0044267|GO:0043687	NM_032047	THC2462855	Hs.718506
A_33_P3321657	7.99e-06	11.6328	up	8.39276	8.58213	8.62934	11.8977	12.2292	12.0977	HSPG2	3339	Homo sapiens heparan sulfate proteoglycan 2 (HSPG2), transcript variant 1, mRNA [NM_001291860]	NM_001291860	heparan sulfate proteoglycan 2	FALSE	ENST00000374695	TAGAAGGGACCCTCCTGTGGTCTTTGTCTTGATTTTTCTTAATAAACGGTGCTATCCCCG	chr1	22148740	22148799	-	chr1:22148799-22148740	GO:0005515|GO:0005886|GO:0007603|GO:0048704|GO:0044281|GO:0005615|GO:0046872|GO:0008104|GO:0022617|GO:0002062|GO:0030198|GO:0060351|GO:0030204|GO:0030203|GO:0070062|GO:0043202|GO:0005975|GO:0005796|GO:0005605|GO:0006027|GO:0005576|GO:0001525|GO:0008022|GO:0001523|GO:0006024|GO:0048738|GO:0031012|GO:0001958|GO:0007420|GO:0009405|GO:0042157|GO:0005925	NM_001291860	THC2571330	Hs.562227
A_33_P3398912	3.66e-06	8.81965	up	9.2595	9.1403	8.95815	12.2701	12.2478	12.2622	SLC2A6	11182	Homo sapiens solute carrier family 2 (facilitated glucose transporter), member 6 (SLC2A6), transcript variant 1, mRNA [NM_017585]	NM_017585	solute carrier family 2 (facilitated glucose transporter), member 6	FALSE	ENST00000485978	GGCAGCTCCTATCTGCAAACTGTGTTCACCCTTTTGTAAAAATAAAGGAACTGGACCTGT	chr9	136336217	136336276	-	chr9:136336276-136336217	GO:0016020|GO:0015758|GO:0005886|GO:0016021|GO:0055085|GO:0005355	NM_017585	THC2665909	Hs.244378
A_33_P3317603	6.05e-06	8.02816	up	5.87351	5.84675	6.13689	8.91314	8.99015	8.96907	B4GALNT4	338707	Homo sapiens beta-1,4-N-acetyl-galactosaminyl transferase 4 (B4GALNT4), mRNA [NM_178537]	NM_178537	beta-1,4-N-acetyl-galactosaminyl transferase 4	FALSE	ENST00000526584	TACAAGTCGGACTTTGACCGGGTTGGAGGAATGAACACGGAGGAGTTCCGAGACCAGTGG	chr11	380863	380922	+	chr11:380863-380922	GO:0032580|GO:0008152|GO:0016021|GO:0033842|GO:0008376	NM_178537	THC2496033	Hs.148074
A_24_P251950	1.26e-05	7.67265	up	6.26708	6.37177	6.32773	9.3207	9.05264	9.41241	UGT3A2	167127	Homo sapiens UDP glycosyltransferase 3 family, polypeptide A2 (UGT3A2), transcript variant 1, mRNA [NM_174914]	NM_174914	UDP glycosyltransferase 3 family, polypeptide A2	FALSE	ENST00000504685	TGGCCAAAAATCATCCTTTCCACTTGCTAATTTTGCTACAAATTCATCCTTACTAGCTCC	chr5	36035608	36035667	-	chr5:36035667-36035608	GO:0052696|GO:0009813|GO:0071412|GO:0015020|GO:0008194|GO:0016021|GO:0043231	NM_174914	THC2471912	Hs.348941
A_33_P3703501	3.52e-06	7.437	up	6.53864	6.75881	6.79443	9.5914	9.58225	9.60239	GALNT10	55568	Homo sapiens polypeptide N-acetylgalactosaminyltransferase 10 (GALNT10), mRNA [NM_198321]	NM_198321	polypeptide N-acetylgalactosaminyltransferase 10	FALSE	ENST00000520647	GAATTGAGATTCATCATCAAAGAGCAATGCAGCGTCGTTAAAATAAAAACTGTGCCTTTT	chr5	153798492	153798551	+	chr5:153798492-153798551	GO:0004653|GO:0006493|GO:0000139|GO:0030246|GO:0016266|GO:0016021|GO:0044267|GO:0046872|GO:0043687	NM_198321	THC2470576	Hs.631797
A_23_P415652	0.000272	7.22086	up	5.19587	5.44402	5.98205	8.30109	8.44834	8.42902	GALNT12	79695	Homo sapiens polypeptide N-acetylgalactosaminyltransferase 12 (GALNT12), mRNA [NM_024642]	NM_024642	polypeptide N-acetylgalactosaminyltransferase 12	FALSE	ENST00000375011	GAGAATCAGAAGTTCATCTTGCAGGAGGATGGATCTTTATTTCACGAACAGTCCAAGAAA	chr9	101608379	101611266	+	chr9:101608379-101611266	GO:0004653|GO:0006493|GO:0000139|GO:0030246|GO:0016266|GO:0016021|GO:0044267|GO:0046872|GO:0043687	NM_024642	THC2470561	Hs.47099
A_23_P91697	3.81e-06	7.12891	up	5.74343	5.83518	5.91858	8.54439	8.70523	8.74862	LARGE	9215	Homo sapiens like-glycosyltransferase (LARGE), transcript variant 1, mRNA [NM_004737]	NM_004737	like-glycosyltransferase	FALSE	ENST00000402320	AAGATTCACGTATCCATCTGGAGACCTACAGGAAGAAAGTGATTGGGTTCCTCTGGTTCT	chr22	33669332	33669391	-	chr22:33669391-33669332	GO:0008375|GO:0005794|GO:0030145|GO:0016757|GO:0006688|GO:0006044|GO:0015020|GO:0046716|GO:0035269|GO:0030173|GO:0009101|GO:0060538|GO:0006486|GO:0043403|GO:0042285	NM_004737	NP1400257	Hs.474667
A_23_P250380	0.000185	6.69744	up	5.50678	5.64189	5.94336	8.43961	8.16292	8.72033	MAN2B2	23324	Homo sapiens mannosidase, alpha, class 2B, member 2 (MAN2B2), transcript variant 1, mRNA [NM_015274]	NM_015274	mannosidase, alpha, class 2B, member 2	FALSE	ENST00000505907	ATGCGTCATTCATTCACAAAACACAAACCCAGGACTTTCTGCCTAAGGCAGAACACAAGA	chr4	6623280	6623339	+	chr4:6623280-6623339	GO:0030246|GO:0008270|GO:0004559|GO:0070062|GO:0006013	NM_015274	THC2462858	Hs.188464
A_23_P45475	4.67e-07	6.00554	up	12.2607	12.2993	12.3528	14.9546	14.8784	14.8387	GLA	2717	Homo sapiens galactosidase, alpha (GLA), mRNA [NM_000169]	NM_000169	galactosidase, alpha	FALSE	ENST00000466414	ATCACACAGCTCCTCCCTGTGAAAAGGAAGCTAGGGTTCTATGAATGGACTTCAAGGTTA	chrX	100652878	100652937	-	chrX:100652937-100652878	GO:0005515|GO:0006665|GO:0005794|GO:0009311|GO:0006687|GO:0046477|GO:0052692|GO:0046479|GO:0005102|GO:0016936|GO:0005576|GO:0016139|GO:0044281|GO:0003824|GO:0005764|GO:0042803|GO:0005737|GO:0051001|GO:0016787|GO:0045019|GO:0004557|GO:0070062|GO:0043202	NM_000169	THC2568094	Hs.69089
A_23_P86900	2.19e-05	5.69693	up	7.39995	7.38887	7.70441	9.9325	10.0402	10.0511	B4GAT1	11041	Homo sapiens beta-1,4-glucuronyltransferase 1 (B4GAT1), mRNA [NM_006876]	NM_006876	beta-1,4-glucuronyltransferase 1	FALSE	ENST00000311181	AATCAGATGAAGGCATAAAATTTAGTTCTTAGCTCTTGAACAGAAGCCTAAAATTCCTGG	chr11	66112994	66113053	-	chr11:66113053-66112994	GO:0005794|GO:0005975|GO:0030311|GO:0015020|GO:0044281|GO:0046872|GO:0035269|GO:0042339|GO:0030173|GO:0008532|GO:0000139|GO:0018146|GO:0007411|GO:0009405|GO:0030203|GO:0070062	NM_006876	THC2652716	Hs.8526
A_33_P3255209	1.88e-05	5.31195	up	11.1701	11.4426	11.426	13.7208	13.8549	13.6907	MGAT5	4249	Homo sapiens mannosyl (alpha-1,6-)-glycoprotein beta-1,6-N-acetyl-glucosaminyltransferase (MGAT5), mRNA [NM_002410]	NM_002410	mannosyl (alpha-1,6-)-glycoprotein beta-1,6-N-acetyl-glucosaminyltransferase	FALSE	ENST00000281923	TGTCCTGGCATAGAGAGCACTGCTTTGTTTTCCACTGTTGTAGAGAAAACTAGGGAGAAC	chr2	135212103	135212162	+	chr2:135212103-135212162	GO:0030144|GO:0000139|GO:0016021|GO:0044267|GO:0070062|GO:0043687|GO:0018279	NM_002410	THC2690613	Hs.4988
A_23_P15357	0.000206	5.21458	up	8.01681	7.71431	7.75012	10.2787	9.90884	10.4413	LGALS3BP	3959	Homo sapiens lectin, galactoside-binding, soluble, 3 binding protein (LGALS3BP), mRNA [NM_005567]	NM_005567	lectin, galactoside-binding, soluble, 3 binding protein	FALSE	ENST00000587251	GGGCCTTTGGTCAAATATTCTTCTGATTACTTCCAAGCCCCCTCTGACTACAGATACTAC	chr17	76968048	76968107	-	chr17:76968107-76968048	GO:0031012|GO:0007165|GO:0006968|GO:0016020|GO:0005578|GO:0072562|GO:0007155|GO:0005615|GO:0006898|GO:0070062|GO:0005044	NM_005567	THC2551655	Hs.514535
A_23_P35970	9.38e-07	5.11505	up	10.1006	10.0284	10.0117	12.3528	12.3754	12.4767	SLC37A4	2542	Homo sapiens solute carrier family 37 (glucose-6-phosphate transporter), member 4 (SLC37A4), transcript variant 4, mRNA [NM_001467]	NM_001467	solute carrier family 37 (glucose-6-phosphate transporter), member 4	FALSE	ENST00000527992	TGGAAGTTATCAGTGGCTAGTGAGGTCCCAGCTCCCTGATCCTATGCTCTATTTAAAAGA	chr11	118895420	118895479	-	chr11:118895479-118895420	GO:0005215|GO:0005783|GO:0005975|GO:0030176|GO:0015760|GO:0044281|GO:0042593|GO:0055085|GO:0008645|GO:0015152|GO:0015758|GO:0016020|GO:0005789|GO:0006810|GO:0009405|GO:0006006|GO:0016021	NM_001467	THC2589513	Hs.719203
A_23_P250800	3.19e-05	5.08182	up	6.75692	6.99569	7.10945	9.22705	9.38087	9.29017	ST3GAL6	10402	Homo sapiens ST3 beta-galactoside alpha-2,3-sialyltransferase 6 (ST3GAL6), transcript variant 1, mRNA [NM_006100]	NM_006100	ST3 beta-galactoside alpha-2,3-sialyltransferase 6	FALSE	ENST00000477899	ATGTCACGAAGTTCACCTAGCTGGTTTTAAATACAACTTTTCTGACCTCAAGAGTCCTTT	chr3	98510738	98510797	+	chr3:98510738-98510797	GO:0006664|GO:0009311|GO:0005975|GO:0044281|GO:0042339|GO:0030173|GO:0052798|GO:0000139|GO:0018146|GO:0009405|GO:0071354|GO:0016021|GO:0006488|GO:0044267|GO:0030203|GO:0006464|GO:0070062|GO:0043687|GO:0018279	NM_006100	THC2493961	Hs.148716
A_23_P7727	1.58e-06	4.86161	up	12.5464	12.69	12.7108	14.9245	14.9346	14.9323	HAPLN1	1404	Homo sapiens hyaluronan and proteoglycan link protein 1 (HAPLN1), mRNA [NM_001884]	NM_001884	hyaluronan and proteoglycan link protein 1	FALSE	ENST00000274341	GCTTCGTGGGTTTCCCAGATAAAAAGCATAAGCTGTATGGTGTCTACTGCTTCAGAGCAT	chr5	82937323	82937382	-	chr5:82937382-82937323	GO:0031012|GO:0001501|GO:0005540|GO:0030198|GO:0005578|GO:0005576|GO:0007417|GO:0007155|GO:0005201	NM_001884	THC2463964	Hs.2799
A_32_P133090	7.04e-05	4.43202	up	5.8178	5.74343	6.13142	8.1291	7.98642	8.02102			RST35951 Athersys RAGE Library Homo sapiens cDNA, mRNA sequence [BG216262]	BG216262		FALSE	ENST00000610060	TCTGCAATGAATCCCAAAAGTATGTAGTTGAGCTGACTGCAAGGTGCTTGAGATGCAAGA	chr3	125516634	125516693	+	chr3:125516634-125516693			THC2580853	Hs.637431
A_23_P422071	0.000535	3.8248	up	7.20602	6.76128	7.40826	9.06103	9.0549	9.06578	B3GALT4	8705	Homo sapiens UDP-Gal:betaGlcNAc beta 1,3-galactosyltransferase, polypeptide 4 (B3GALT4), mRNA [NM_003782]	NM_003782	UDP-Gal:betaGlcNAc beta 1,3-galactosyltransferase, polypeptide 4	FALSE	ENST00000383209	TTCTCTCAAGCTAGGGCAGAAGAGGGTGTCAAGCTCCTCAATAAACTTGTCTCCACTTAA	chr6	33246543	33246603	+	chr6:33246543-33246603	GO:0000139|GO:0008499|GO:0047915|GO:0006486|GO:0016021	NM_003782	THC2471842	Hs.534375
A_23_P106922	0.00289604	3.64475	up	5.71903	6.39648	6.64554	8.12133	8.25114	7.98604	CHST6	4166	Homo sapiens carbohydrate (N-acetylglucosamine 6-O) sulfotransferase 6 (CHST6), mRNA [NM_021615]	NM_021615	carbohydrate (N-acetylglucosamine 6-O) sulfotransferase 6	FALSE	ENST00000332272	GGCCAGCTGAGCCCAGCACTGCGGCCAAGTCGAAGCTTTAGGAGCAATAAAAGTGCTTAT	chr16	75507022	75507046	-	chr16:75507046-75507022	GO:0006790|GO:0005794|GO:0018146|GO:0000139|GO:0005975|GO:0009405|GO:0006044|GO:0044281|GO:0016021|GO:0001517|GO:0030203|GO:0042339	NM_021615	THC2493337	Hs.655622
A_24_P217330	9.85e-05	3.28845	up	7.53348	7.49566	7.51793	9.36317	9.01543	9.3207	POMGNT2	84892	Homo sapiens protein O-linked mannose N-acetylglucosaminyltransferase 2 (beta 1,4-) (POMGNT2), mRNA [NM_032806]	NM_032806	protein O-linked mannose N-acetylglucosaminyltransferase 2 (beta 1,4-)	FALSE	ENST00000344697	CCGCCTCACTGTCTCCTGGCAGATCCCATGGAACCTTAAATACCTGAAGGTGAGGGAGGT	chr3	43121365	43121424	-	chr3:43121424-43121365	GO:0008375|GO:0006493|GO:0005783|GO:0005789|GO:0016021|GO:0001764|GO:0035269	NM_032806	THC2462836	Hs.745002
A_23_P60718	0.000932	3.14484	up	7.36272	7.0823	7.22241	9.16916	8.5796	8.87763	ALG12	79087	Homo sapiens ALG12, alpha-1,6-mannosyltransferase (ALG12), mRNA [NM_024105]	NM_024105	ALG12, alpha-1,6-mannosyltransferase	FALSE	ENST00000330817	CAGCCCTCAGCAGCCACAGGCCTTCCAGGAGCTGTTATCACTACCAGTTTCTGGCACAAT	chr22	50297415	50297474	-	chr22:50297474-50297415	GO:0000030|GO:0005783|GO:0016020|GO:0006457|GO:0000009|GO:0005789|GO:0006487|GO:0016021|GO:0006488|GO:0044267|GO:0018279|GO:0043687|GO:0052917	NM_024105	THC2612529	Hs.526711
A_23_P166459	5.97e-05	3.12712	up	15.2113	14.9195	15.0397	16.6315	16.7625	16.7111	LGALS1	3956	Homo sapiens lectin, galactoside-binding, soluble, 1 (LGALS1), mRNA [NM_002305]	NM_002305	lectin, galactoside-binding, soluble, 1	FALSE	ENST00000425542	CCAGATGGATACGAATTCAAGTTCCCCAACCGCCTCAACCTGGAGGCCATCAACTACATG	chr22	38075652	38075711	+	chr22:38075652-38075711	GO:0005515|GO:0031295|GO:0034120|GO:0010812|GO:0016936|GO:0005634|GO:0048678|GO:0005615|GO:0042803|GO:0005622|GO:0005737|GO:0001948|GO:0045445|GO:0004871|GO:0071333|GO:0043123|GO:0070062|GO:0030395|GO:0009986|GO:0042493|GO:0005578|GO:0006915|GO:0042981|GO:0033555|GO:0031012|GO:0007165|GO:0071407|GO:0043236|GO:0002317|GO:0010977	NM_002305	THC2647273	Hs.445351
A_33_P3349444	7.47e-06	2.97058	up	11.6319	11.4838	11.5368	13.1022	13.0825	13.18	NAGA	4668	Homo sapiens N-acetylgalactosaminidase, alpha- (NAGA), mRNA [NM_000262]	NM_000262	N-acetylgalactosaminidase, alpha-	FALSE	ENST00000402937	TTCGAATTAGGAGTAGAGAGATCTGACCTCTTGCCAGGAATGCCCATGGATCATGTGATT	chr22	42455876	42455935	-	chr22:42455935-42455876	GO:0005737|GO:0016052|GO:0009311|GO:0046477|GO:0019377|GO:0016139|GO:0004557|GO:0008456|GO:0005764|GO:0042803|GO:0070062	NM_000262	THC2689744	Hs.75372
A_24_P75072	0.000241	2.95386	up	9.29907	9.24879	9.38277	11.0418	10.642	10.9346	SMUG1	23583	Homo sapiens single-strand-selective monofunctional uracil-DNA glycosylase 1 (SMUG1), transcript variant 1, mRNA [NM_014311]	NM_014311	single-strand-selective monofunctional uracil-DNA glycosylase 1	FALSE	ENST00000503306	ATCTACAATCCCGTGGAGTATGCATGGGAGCCACATCGCAACTACGTGACTCGCTACTGC	chr12	54577506	54577565	-	chr12:54577565-54577506	GO:0004844|GO:0005515|GO:0005730|GO:0000703|GO:0003677|GO:0043231|GO:0019104|GO:0006281|GO:0017065|GO:0006284|GO:0045008|GO:0006285|GO:0005654|GO:0000737	NM_014311	THC2577916	Hs.731659
A_24_P281975	1.45e-05	2.93386	up	9.20829	9.18532	9.30493	10.7257	10.8834	10.7479	GNPTAB	79158	Homo sapiens N-acetylglucosamine-1-phosphate transferase, alpha and beta subunits (GNPTAB), mRNA [NM_024312]	NM_024312	N-acetylglucosamine-1-phosphate transferase, alpha and beta subunits	FALSE	ENST00000299314	AGATCATGATCTCAACAATATTCTTCCAAAATGGCATACATCTTTTGTACAAAGAACTTG	chr12	102139358	102139417	-	chr12:102139417-102139358	GO:0009306|GO:0005794|GO:0003976|GO:0000139|GO:0005509|GO:0046835|GO:0005634|GO:0016021|GO:0007040|GO:0030154|GO:0008134	NM_024312	THC2705715	Hs.46850
A_33_P3268649	0.000434	2.87258	up	7.01328	6.84147	7.0412	8.62495	8.23195	8.60608	SLC2A11	66035	Homo sapiens solute carrier family 2 (facilitated glucose transporter), member 11 (SLC2A11), transcript variant 4, mRNA [NM_001282864]	NM_001282864	solute carrier family 2 (facilitated glucose transporter), member 11	FALSE	ENST00000436643	CGCAAAGCAGGCTCCTTTGAGATGATCATGCTGGGAAGACTGCTCGTGGGAGTCAATGCA	chr22	24217368	24217427	+	chr22:24217368-24217427	GO:0005886|GO:0022891|GO:0008643|GO:0016021|GO:0055085	NM_001282864	THC2517919	Hs.743282
A_23_P313632	1.07e-05	2.83278	up	8.67453	8.77448	8.69981	10.2665	10.2627	10.1263	FUT8	2530	Homo sapiens fucosyltransferase 8 (alpha (1,6) fucosyltransferase) (FUT8), transcript variant 1, mRNA [NM_178155]	NM_178155	fucosyltransferase 8 (alpha (1,6) fucosyltransferase)	FALSE	ENST00000557164	CGGAACAGCTCCTTACTCTGAGGAAGTTGATTCTTATTTGATGGTGGTATTGTGACCACT	chr14	66209523	66209582	+	chr14:66209523-66209582	GO:0017124|GO:0005737|GO:0006491|GO:0032580|GO:0007179|GO:0046368|GO:0018279|GO:0070062|GO:0036071|GO:0042355|GO:0009312|GO:0005794|GO:0007585|GO:0033578|GO:0001701|GO:0016020|GO:0000139|GO:0016477|GO:0007229|GO:0043112|GO:0016021|GO:0008424|GO:0006487|GO:0044267|GO:0043687	NM_178155	THC2756573	Hs.597649
A_23_P336796	9.03e-06	2.83062	up	7.84119	7.90635	7.76707	9.31702	9.29483	9.40613	GXYLT1	283464	Homo sapiens glucoside xylosyltransferase 1 (GXYLT1), transcript variant 1, mRNA [NM_173601]	NM_173601	glucoside xylosyltransferase 1	FALSE	ENST00000398675	CACACATAGCACACTATAGCAACCTCTTGTAAAAAATCATGAAGATAGAATTCAACAGTG	chr12	42476605	42476664	-	chr12:42476664-42476605	GO:0035252|GO:0000139|GO:0005975|GO:0009405|GO:0016266|GO:0044281|GO:0016021|GO:0030204|GO:0030203	NM_173601	THC2534535	Hs.259347
A_23_P52031	9.74e-05	2.80613	up	11.5483	11.7513	11.7593	13.0882	13.1332	13.3032	PGM1	5236	Homo sapiens phosphoglucomutase 1 (PGM1), transcript variant 1, mRNA [NM_002633]	NM_002633	phosphoglucomutase 1	FALSE	ENST00000540265	TGCATTGCTGCTGCGTGGGTATTTGTCTCCTTAGCCATCAGGTACAGTTTACACTACAAT	chr1	64125582	64125641	+	chr1:64125582-64125641	GO:0000287|GO:0005975|GO:0005978|GO:0006094|GO:0019388|GO:0044281|GO:0015629|GO:0006096|GO:0005829|GO:0005737|GO:0004614|GO:0009405|GO:0006006|GO:0005980|GO:0070062	NM_002633	THC2470245	Hs.1869
A_24_P408457	0.000346	2.7995	up	7.04026	6.77142	6.97741	8.44519	8.22333	8.57607	NAGA	4668	Homo sapiens N-acetylgalactosaminidase, alpha- (NAGA), mRNA [NM_000262]	NM_000262	N-acetylgalactosaminidase, alpha-	FALSE	ENST00000396398	CTGAGGTCCTTGTATTTAGGGTATGGTGTAAAAACTTACATATGCACATTTTGTTACATC	chr22	42454984	42455043	-	chr22:42455043-42454984	GO:0005737|GO:0016052|GO:0009311|GO:0046477|GO:0019377|GO:0016139|GO:0004557|GO:0008456|GO:0005764|GO:0042803|GO:0070062	NM_000262	THC2465797	Hs.75372
A_23_P209183	2.1e-05	2.71125	up	8.96765	8.83081	8.90876	10.406	10.247	10.3711	COLGALT1	79709	Homo sapiens collagen beta(1-O)galactosyltransferase 1 (COLGALT1), mRNA [NM_024656]	NM_024656	collagen beta(1-O)galactosyltransferase 1	FALSE	ENST00000252599	GGTGTGGGAACTTCTCACTCATTGGCTTCTTTCCCACACACCTGAAGAGCACTGACTGTG	chr19	17693237	17693296	+	chr19:17693237-17693296	GO:0016020|GO:0030198|GO:0050211|GO:0005788	NM_024656	THC2716138	Hs.418795
A_23_P134058	0.000259	2.70159	up	7.00986	7.10794	7.35911	8.70046	8.52268	8.5552	GFOD1	54438	Homo sapiens glucose-fructose oxidoreductase domain containing 1 (GFOD1), transcript variant 4, mRNA [NM_001242629]	NM_001242629	glucose-fructose oxidoreductase domain containing 1	FALSE	ENST00000379278	ATTTTGGCAAGTGTACATGGCTAAGAACAAGTGGAATCAGAATTCAACTTAAGTTTGCTT	chr6	13469799	13469858	-	chr6:13469858-13469799	GO:0016491|GO:0005576|GO:0055114	NM_001242629	THC2478111	Hs.484686
A_24_P285768	6.51e-05	2.69581	up	7.29924	7.44455	7.52728	8.75784	8.89117	8.91422	EDEM1	9695	Homo sapiens ER degradation enhancer, mannosidase alpha-like 1 (EDEM1), mRNA [NM_014674]	NM_014674	ER degradation enhancer, mannosidase alpha-like 1	FALSE	ENST00000256497	ATTACCACCTGTAATTCCTCTTTGGATTGTGTAGACTCAACATGAGACATTCCTTTCTGC	chr3	5260840	5260899	+	chr3:5260840-5260899	GO:0005515|GO:0004571|GO:0005509|GO:0030176|GO:0030433|GO:0030968|GO:0051787|GO:0006457|GO:0005789|GO:0006987|GO:0044267|GO:0018279|GO:0043687	NM_014674	THC2506108	Hs.224616
A_23_P413788	0.000129	2.59504	up	7.98409	7.84429	8.03523	9.23439	9.47872	9.27778	FUT11	170384	Homo sapiens fucosyltransferase 11 (alpha (1,3) fucosyltransferase) (FUT11), transcript variant 1, mRNA [NM_173540]	NM_173540	fucosyltransferase 11 (alpha (1,3) fucosyltransferase)	FALSE	ENST00000394790	TTTATCTTAATGATGAGTAGCCAAGGTCTAACATAGGGCCTCTCCTCAAGGAGAGATGGA	chr10	75535586	75535645	+	chr10:75535586-75535645	GO:0046920|GO:0032580|GO:0006486|GO:0016021|GO:0036065|GO:0070062	NM_173540	THC2473454	Hs.588854
A_33_P3363260	0.000646	2.56704	up	6.76528	7.23953	7.07604	8.41063	8.40964	8.3409	PGM2L1	283209	Homo sapiens phosphoglucomutase 2-like 1 (PGM2L1), mRNA [NM_173582]	NM_173582	phosphoglucomutase 2-like 1	FALSE	ENST00000298198	GGATTTCTTGTGGTTTTAGCCAAATGAAGTGTTATCAGTAATAAACAGGTCTCTTCATAG	chr11	74041362	74041421	-	chr11:74041421-74041362	GO:0047933|GO:0016310|GO:0005978|GO:0004614|GO:0019388|GO:0006006|GO:0046872|GO:0005829	NM_173582	THC2466765	Hs.26612
A_23_P149206	3.41e-05	2.53585	up	9.89323	9.90134	9.80429	11.2948	11.0984	11.2331	B4GALT2	8704	Homo sapiens UDP-Gal:betaGlcNAc beta 1,4- galactosyltransferase, polypeptide 2 (B4GALT2), transcript variant 2, mRNA [NM_003780]	NM_003780	UDP-Gal:betaGlcNAc beta 1,4- galactosyltransferase, polypeptide 2	FALSE	ENST00000356836	GAGGGGAAACCTTTTTCATTCAACATTGTAGGGGGCAAGCTTTGGTGCGCCCCCTGCTGA	chr1	44456570	44456629	+	chr1:44456570-44456629	GO:0005975|GO:0004461|GO:0003831|GO:0044281|GO:0008378|GO:0046872|GO:0042339|GO:0000139|GO:0003945|GO:0018146|GO:0032580|GO:0009405|GO:0016021|GO:0044267|GO:0030203|GO:0043687|GO:0018279	NM_003780	THC2778383	Hs.632403
A_21_P0004556	0.000402	2.49629	up	7.84209	7.75202	8.1456	9.25153	9.25853	9.18903			Q3AUE7_CHLCH (Q3AUE7) Glucosamine-fructose-6-phosphate aminotransferase, isomerising , partial (4%) [THC2660784]			FALSE	ENST00000602982	GTCCCTGGTTCAGTTCTTCCGTCTGTATTCTAGAGATAATTATTTATTACCAAGTTTGAA	chr5	65220478	65220537	-	chr5:65220537-65220478			THC2660784
A_23_P72840	0.000975	2.48019	up	8.03492	7.86635	7.83576	9.4554	8.9781	9.23488	DPM3	54344	Homo sapiens dolichyl-phosphate mannosyltransferase polypeptide 3 (DPM3), transcript variant 1, mRNA [NM_018973]	NM_018973	dolichyl-phosphate mannosyltransferase polypeptide 3	FALSE	ENST00000368399	AGGGCTGGTTTTAATGCTCTCCGTGGGCGGGCTTCGGTTGAGTTTGGTCCGCTTTTCCTT	chr1	155112760	155112819	-	chr1:155112819-155112760	GO:0005515|GO:0006501|GO:0004582|GO:0033185|GO:0005783|GO:0005975|GO:0018406|GO:0031501|GO:0030176|GO:0035269|GO:0035268|GO:0031647|GO:0016020|GO:0005789|GO:0006488|GO:0044267|GO:0006506|GO:0043687|GO:0018279	NM_018973	THC2471966	Hs.110477
A_23_P200298	0.00119747	2.46561	up	9.8658	10.0791	10.3875	11.3439	11.5021	11.3923	AGL	178	Homo sapiens amylo-alpha-1, 6-glucosidase, 4-alpha-glucanotransferase (AGL), transcript variant 4, mRNA [NM_000028]	NM_000028	amylo-alpha-1, 6-glucosidase, 4-alpha-glucanotransferase	FALSE	ENST00000294724	TAGATTTTTAACAGGTGTCATTTGACTAAACGTTTCGGTAGAATGCTTCATACTTGAGTG	chr1	100389229	100389288	+	chr1:100389229-100389288	GO:0005515|GO:0043033|GO:0016234|GO:0005975|GO:0007584|GO:0005978|GO:0051384|GO:0044281|GO:0005829|GO:0005737|GO:0016529|GO:0004134|GO:0009405|GO:0004135|GO:0006006|GO:0030247|GO:0005654|GO:0005980|GO:0031593|GO:0004133	NM_000028	THC2461565	Hs.904
A_33_P3275290	0.000539	2.45296	up	9.94979	10.1081	10.3678	11.3698	11.4334	11.5061	GLT8D1	55830	Homo sapiens glycosyltransferase 8 domain containing 1 (GLT8D1), transcript variant 3, mRNA [NM_001010983]	NM_001010983	glycosyltransferase 8 domain containing 1	FALSE	ENST00000463827	TAGCAGAACCCTGGCTGGTAGCATCACAACACCTCCTCTGCTTATCGTATTTTATCAACA	chr3	52729247	52729306	-	chr3:52729306-52729247	GO:0016020|GO:0016757|GO:0008152|GO:0016021	NM_001010983	THC2590372	Hs.297304
A_33_P3245575	0.000428	2.40429	up	7.66011	7.34732	7.73142	8.84396	8.84901	8.84272	COLGALT1	79709	Homo sapiens collagen beta(1-O)galactosyltransferase 1 (COLGALT1), mRNA [NM_024656]	NM_024656	collagen beta(1-O)galactosyltransferase 1	FALSE	ENST00000597075	TGTTTGAGGATGACCTGCGTTTTGAGATCTTCTTCAAGAGACGTCTGATGAACCTCATGC	chr19	17690322	17690381	+	chr19:17690322-17690381	GO:0016020|GO:0030198|GO:0050211|GO:0005788	NM_024656	THC2767500	Hs.418795
A_24_P48177	0.000316	2.37435	up	9.14805	8.85491	8.89135	10.3109	10.2069	10.1191	ST3GAL2	6483	Homo sapiens ST3 beta-galactoside alpha-2,3-sialyltransferase 2 (ST3GAL2), mRNA [NM_006927]	NM_006927	ST3 beta-galactoside alpha-2,3-sialyltransferase 2	FALSE	ENST00000342907	AGGCTGTTTTGAGTGTTGATGAAAAGCAATGCAATTATGCCAAACAGTATTGAGCAGAAT	chr16	70413883	70413942	-	chr16:70413942-70413883	GO:0006040|GO:0005975|GO:0016266|GO:0005576|GO:0044281|GO:0003836|GO:0042339|GO:0030173|GO:0000139|GO:0006493|GO:0018146|GO:0032580|GO:0009405|GO:0006488|GO:0044267|GO:0030203|GO:0006464|GO:0043687|GO:0018279	NM_006927	THC2493013	Hs.368611
A_23_P361405	3.98e-05	2.36688	up	7.96576	8.17555	8.11997	9.33829	9.3125	9.33943	HYAL3	8372	Homo sapiens hyaluronoglucosaminidase 3 (HYAL3), transcript variant 1, mRNA [NM_003549]	NM_003549	hyaluronoglucosaminidase 3	FALSE	ENST00000336307	AGAGTCAGGTTCCAGCTAGTTAGGGCTGCCAGCCTAGGGCTTTGTGCCTACACCTCACTA	chr3	50330389	50330448	-	chr3:50330448-50330389	GO:0033906|GO:0005975|GO:0051216|GO:0005576|GO:0071493|GO:0031410|GO:0009615|GO:0005764|GO:0006954|GO:0001618|GO:0071356|GO:0071347|GO:0004415|GO:0030214|GO:0046677	NM_003549	THC2471447	Hs.729310
A_32_P120895	7.95e-05	2.36048	up	10.4513	10.7078	10.6024	11.8455	11.8251	11.8081	LYSMD2	256586	Homo sapiens LysM, putative peptidoglycan-binding, domain containing 2 (LYSMD2), transcript variant 1, mRNA [NM_153374]	NM_153374	LysM, putative peptidoglycan-binding, domain containing 2	FALSE	ENST00000560491	AGTGATTAGTTCCCTCTGGCTTTCTATAATTTTAAGTCTTTATTATGGCATGATGGCAAG	chr15	52015592	52015651	-	chr15:52015651-52015592		NM_153374	THC2621309	Hs.603629
A_23_P67829	3.49e-05	2.33958	up	9.76839	9.68805	9.77407	10.8868	11.0704	10.952	UXS1	80146	Homo sapiens UDP-glucuronate decarboxylase 1 (UXS1), transcript variant 2, mRNA [NM_025076]	NM_025076	UDP-glucuronate decarboxylase 1	FALSE	ENST00000409032	TGCCTAAAAGCTCCCCTCAAAAAACTGCAGATTTTGCCTTGCACTTTTTGAATCTCTCTT	chr2	106710270	106710329	-	chr2:106710329-106710270	GO:0005739|GO:0051262|GO:0032580|GO:0048040|GO:0033320|GO:0070403|GO:0016021|GO:0042803|GO:0070062	NM_025076	THC2487316	Hs.743389
A_23_P379794	0.000744	2.29816	up	7.90789	7.78403	8.14891	9.13406	9.27837	9.02984	PIGW	284098	Homo sapiens phosphatidylinositol glycan anchor biosynthesis, class W (PIGW), mRNA [NM_178517]	NM_178517	phosphatidylinositol glycan anchor biosynthesis, class W	FALSE	ENST00000614443	CCTTGTGGGCCTTATTTGTGGTCAATCTCTATATGTTTTCCAACTGTTTAATTGTATATG	chr17	34894368	34894427	+	chr17:34894368-34894427	GO:0006501|GO:0016746|GO:0016254|GO:0005789|GO:0016021|GO:0072659|GO:0044267|GO:0043687|GO:0006505	NM_178517	THC2476049	Hs.378885
A_23_P132669	0.000384	2.27834	up	10.8834	11.0163	11.2319	12.161	12.2577	12.2768	GLT8D1	55830	Homo sapiens glycosyltransferase 8 domain containing 1 (GLT8D1), transcript variant 3, mRNA [NM_001010983]	NM_001010983	glycosyltransferase 8 domain containing 1	FALSE	ENST00000407584	TAAGCAAGCATTTCTCAGGAAGTCCTGGAAGATAGCATGCGTGGGAAGTAACAGTTGCTA	chr3	52728785	52728844	-	chr3:52728844-52728785	GO:0016020|GO:0016757|GO:0008152|GO:0016021	NM_001010983	THC2590372	Hs.297304
A_23_P253046	5.97e-05	2.24775	up	11.0815	11.1212	11.2892	12.3233	12.366	12.308	UGP2	7360	Homo sapiens UDP-glucose pyrophosphorylase 2 (UGP2), transcript variant 1, mRNA [NM_006759]	NM_006759	UDP-glucose pyrophosphorylase 2	FALSE	ENST00000467648	AATAGAGTTTTCTGCAGTATGCTTTTAGTCTAAGAAAAGCACAGATGGTGCAATACTTTC	chr2	64118483	64118542	+	chr2:64118483-64118542	GO:0032557|GO:0005515|GO:0006805|GO:0019255|GO:0052695|GO:0005975|GO:0005978|GO:0003983|GO:0005634|GO:0006065|GO:0044281|GO:0046872|GO:0005536|GO:0005829|GO:0009405|GO:0006006|GO:0006011|GO:0070062	NM_006759	THC2461813	Hs.516217
A_33_P3283848	0.000136	2.24644	up	8.00396	7.89632	8.1184	9.21351	9.23314	9.07495	GXYLT1P3	100132541	Homo sapiens glucoside xylosyltransferase 1 pseudogene 3 (GXYLT1P3), non-coding RNA [NR_121572]	NR_121572	glucoside xylosyltransferase 1 pseudogene 3	FALSE	ENST00000424978	CAGCATTTAGAGCTGTTTATGAAGCACTGAGAAATTGTTCTTTTAGGATGACAATGTTCA	chr9	42494615	42494674	+	chr9:42494615-42494674		NR_121572	THC2772510	Hs.648146
A_23_P208698	7.7e-05	2.19418	up	11.562	11.3934	11.377	12.5105	12.6017	12.6213	GYS1	2997	Homo sapiens glycogen synthase 1 (muscle) (GYS1), transcript variant 1, mRNA [NM_002103]	NM_002103	glycogen synthase 1 (muscle)	FALSE	ENST00000323798	TAGATCTGGAACCTTACCACGTTACTGCATACTGATCCCTTTCCCATGATCCAGAACTGA	chr19	49471598	49471657	-	chr19:49471657-49471598	GO:0005515|GO:0019901|GO:0005975|GO:0016234|GO:0005978|GO:0044281|GO:0004373|GO:0005536|GO:0005829|GO:0007507|GO:0005737|GO:0016020|GO:0009405|GO:0006006	NM_002103	THC2490768	Hs.386225
A_23_P255663	0.0110327	2.1678	up	7.82087	8.60906	8.48895	9.36935	9.51399	9.38424	MANEA	79694	Homo sapiens mannosidase, endo-alpha (MANEA), mRNA [NM_024641]	NM_024641	mannosidase, endo-alpha	FALSE	ENST00000358812	AAAGAGTCTGTACATCTTCAGAGTTTCAGTCGGCAATTTCTTGGCCATGGATGTAGAACC	chr6	96056776	96056835	+	chr6:96056776-96056835	GO:0005794|GO:0000139|GO:0016021|GO:0044267|GO:0004569|GO:0043687|GO:0018279	NM_024641	THC2492910	Hs.743412
A_23_P160154	0.000274	2.16686	up	7.92127	7.87719	7.96068	9.11262	8.85669	9.13666	GALE	2582	Homo sapiens UDP-galactose-4-epimerase (GALE), transcript variant 1, mRNA [NM_000403]	NM_000403	UDP-galactose-4-epimerase	FALSE	ENST00000418277	CATGCCTCTGGCTGCATTGGTGAGGATCCCCAGGGCATACCCAACAACCTCATGCCTTAT	chr1	24123533	24123592	-	chr1:24123592-24123533	GO:0050662|GO:0003978|GO:0005975|GO:0003974|GO:0019388|GO:0009405|GO:0044281|GO:0042803|GO:0070062|GO:0005829	NM_000403	THC2500629	Hs.632380
A_23_P41872	0.00196395	2.13935	up	7.99216	7.6985	7.91183	9.11047	8.71703	9.0665	B4GALT7	11285	Homo sapiens xylosylprotein beta 1,4-galactosyltransferase, polypeptide 7 (B4GALT7), mRNA [NM_007255]	NM_007255	xylosylprotein beta 1,4-galactosyltransferase, polypeptide 7	FALSE	ENST00000505433	TTTTCCGCCCCTCGGGAATCACAACTGGGTACAAGACATTTCGCCACCTGCATGACCCAG	chr5	177035912	177035971	+	chr5:177035912-177035971	GO:0005794|GO:0030145|GO:0005975|GO:0048147|GO:0003831|GO:0044281|GO:0006029|GO:0008378|GO:0006024|GO:0000139|GO:0032580|GO:0009405|GO:0046525|GO:0043206|GO:0006487|GO:0016021|GO:0030204|GO:0030203|GO:0006464	NM_007255	THC2462583	Hs.455109
A_24_P181055	0.00100765	2.06551	up	9.11747	8.99419	8.97537	10.2975	10.0043	9.92475	ST3GAL4	6484	Homo sapiens ST3 beta-galactoside alpha-2,3-sialyltransferase 4 (ST3GAL4), transcript variant 1, mRNA [NM_006278]	NM_006278	ST3 beta-galactoside alpha-2,3-sialyltransferase 4	FALSE	ENST00000530591	CCCAGACGCCTACAACAAGAAGCAGACCATTCACTACTATGAGCAGATCACGCTCAAGTC	chr11	126283477	126283536	+	chr11:126283477-126283536	GO:0005975|GO:0016266|GO:0047288|GO:0044281|GO:0003836|GO:0042339|GO:0030173|GO:0050890|GO:0000139|GO:0006493|GO:0016020|GO:0018146|GO:0032580|GO:0009405|GO:0006488|GO:0044267|GO:0030203|GO:0070062|GO:0043687|GO:0018279	NM_006278	THC2707649	Hs.591947
A_21_P0012910	0.000131	2.04227	up	8.39289	8.25479	8.47685	9.45129	9.41279	9.35097	GUSBP2	387036	glucuronidase, beta pseudogene 2 [Source:HGNC Symbol;Acc:HGNC:18792] [ENST00000492832]		glucuronidase, beta pseudogene 2	FALSE	ENST00000492832	CCGTCCTCATTTTTTCAGGTTGCCTTGCCCATTCTGGACATTTTGGCTGTAAGAATATTG	chr6	26846386	26846445	-	chr6:26846445-26846386			THC2481632	Hs.675815
A_23_P346265	0.00197429	2.03813	up	7.37572	7.42283	7.78881	8.55551	8.65662	8.45696	GNPTAB	79158	Homo sapiens N-acetylglucosamine-1-phosphate transferase, alpha and beta subunits (GNPTAB), mRNA [NM_024312]	NM_024312	N-acetylglucosamine-1-phosphate transferase, alpha and beta subunits	FALSE	ENST00000549940	ATACCATGTTTTGTTTGATTCCTATAGAGACAATATTGCTGGAAAGTCCTTTCAGAATCG	chr12	102190455	102190514	-	chr12:102190514-102190455	GO:0009306|GO:0005794|GO:0003976|GO:0000139|GO:0005509|GO:0046835|GO:0005634|GO:0016021|GO:0007040|GO:0030154|GO:0008134	NM_024312	THC2483272	Hs.46850
A_24_P832426	0.000599	1.99908	up	7.94817	7.71191	8.04549	8.88822	8.94536	8.87001	B3GALTL	145173	Homo sapiens beta 1,3-galactosyltransferase-like (B3GALTL), mRNA [NM_194318]	NM_194318	beta 1,3-galactosyltransferase-like	FALSE	ENST00000343307	TTTGGAATGGTGTAAGCCTAACCACAAATAAAAGATCTTTGCCTAAGTTTTTGATTTCCC	chr13	31905614	31905673	+	chr13:31905614-31905673	GO:0006493|GO:0016757|GO:0005789|GO:0016021|GO:0006004|GO:0036066|GO:0044267|GO:0043687	NM_194318	THC2732547	Hs.13205
A_23_P91619	6.36e-05	1.98798	up	16.4745	16.4649	16.5905	17.5669	17.4287	17.5082	MIF	4282	Homo sapiens macrophage migration inhibitory factor (glycosylation-inhibiting factor) (MIF), mRNA [NM_002415]	NM_002415	macrophage migration inhibitory factor (glycosylation-inhibiting factor)	FALSE	ENST00000613839	ACGCTGTGTTCTAGGCCCGCCCACCCCAACCTTCTGGTGGGGAGAAATAAACGGTTTAGA	chr22	24237346	24237405	+	chr22:24237346-24237405	GO:0005515|GO:0071157|GO:0008283|GO:0030890|GO:0043030|GO:0090344|GO:0050731|GO:0050715|GO:0048146|GO:0005615|GO:0010739|GO:0070207|GO:0033138|GO:0005737|GO:0006954|GO:0004167|GO:0001516|GO:0043406|GO:0002906|GO:0031666|GO:0070374|GO:0033033|GO:0070062|GO:0043066|GO:0009986|GO:0030330|GO:0007569|GO:0005102|GO:0090238|GO:0061081|GO:0005576|GO:0050178|GO:0042056|GO:0005125|GO:0031982|GO:0005126|GO:…	NM_002415	THC2465329	Hs.407995
A_24_P213548	0.00230893	1.98013	up	7.46705	7.40559	7.77313	8.62242	8.61871	8.36143	MAN1A2	10905	Homo sapiens mannosidase, alpha, class 1A, member 2 (MAN1A2), mRNA [NM_006699]	NM_006699	mannosidase, alpha, class 1A, member 2	FALSE	ENST00000356554	GCTATAGAAAAACATCTTATTAAGAAGTCTCGTGGAGGTCTTACCTTTATTGGAGAATGG	chr1	118039385	118039444	+	chr1:118039385-118039444	GO:0005794|GO:0007585|GO:0048286|GO:0004571|GO:0005509|GO:0000139|GO:0016020|GO:0006491|GO:0016021|GO:0044267|GO:0018279|GO:0043687|GO:0070062	NM_006699	THC2608212	Hs.435938
A_19_P00812151	0.000931	1.97077	up	7.74977	7.64313	7.82674	8.60374	8.63844	8.91372	GUSBP11	91316	Homo sapiens glucuronidase, beta pseudogene 11 (GUSBP11), non-coding RNA [NR_024448]	NR_024448	glucuronidase, beta pseudogene 11	FALSE	ENST00000451919	TCTTTCCGGCATCAGTGTGGACATTGACCCCACTGGACTGCAGTCACAGTGGACTCCCAA	chr22	24025919	24025978	-	chr22:24025978-24025919		NR_024448	THC2527936	Hs.148656
A_24_P239731	0.00011	1.92211	up	11.4392	11.3495	11.3962	12.2422	12.4379	12.3328	B4GALT5	9334	Homo sapiens UDP-Gal:betaGlcNAc beta 1,4- galactosyltransferase, polypeptide 5 (B4GALT5), mRNA [NM_004776]	NM_004776	UDP-Gal:betaGlcNAc beta 1,4- galactosyltransferase, polypeptide 5	FALSE	ENST00000371711	TTGTCAGGCGATCTTGTTTGAAGCTCTATGTTGCCATAATTACCATCAAGTACACACTGT	chr20	48250237	48250296	-	chr20:48250296-48250237	GO:0005975|GO:0016266|GO:0044281|GO:0008378|GO:0046872|GO:0042339|GO:0000139|GO:0006493|GO:0018146|GO:0032580|GO:0009405|GO:0016021|GO:0044267|GO:0030203|GO:0070062|GO:0018279|GO:0043687	NM_004776	THC2461719	Hs.370487
A_23_P126623	0.0128633	1.85993	up	11.3026	11.086	10.924	12.1012	11.6528	12.2444	PGD	5226	Homo sapiens phosphogluconate dehydrogenase (PGD), mRNA [NM_002631]	NM_002631	phosphogluconate dehydrogenase	FALSE	ENST00000498356	TTTGATCGAAACCCGGAACTTCAGAACCTCCTACTGGACGACTTCTTTAAGTCAGCTGTT	chr1	10478911	10478970	+	chr1:10478911-10478970	GO:0050661|GO:0005975|GO:0019521|GO:0005634|GO:0044281|GO:0006098|GO:0009051|GO:0005829|GO:0004616|GO:0019322|GO:0009405|GO:0055114|GO:0070062	NM_002631	THC2488414	Hs.464071
A_23_P7172	5.76e-05	1.85639	up	10.2512	10.1077	10.244	11.1081	11.0581	11.1141	PGM2	55276	Homo sapiens phosphoglucomutase 2 (PGM2), mRNA [NM_018290]	NM_018290	phosphoglucomutase 2	FALSE	ENST00000512556	TGTATGTCCTCTCTGTAATTGTTTTAATGTGTGCTTGAAATATCCAGAAAACCTATGGAG	chr4	37863548	37863607	+	chr4:37863548-37863607	GO:0005515|GO:0000287|GO:0005975|GO:0005978|GO:0019388|GO:0044281|GO:0005829|GO:0004614|GO:0009405|GO:0006006|GO:0046386|GO:0008973|GO:0005980|GO:0070062	NM_018290	THC2466583	Hs.23363
A_23_P143484	1.47e-05	1.85271	up	12	12.0849	12.0035	12.9146	12.959	12.8837	PIGP	51227	Homo sapiens phosphatidylinositol glycan anchor biosynthesis, class P (PIGP), transcript variant 1, mRNA [NM_153681]	NM_153681	phosphatidylinositol glycan anchor biosynthesis, class P	FALSE	ENST00000399098	TCTTTCTTGCAGCCAAAGAACTTTACACCAAAAACTGAACTGTGTGTAACCATAGTAACA	chr21	38437860	38437919	-	chr21:38437919-38437860	GO:0017176|GO:0006501|GO:0016254|GO:0005789|GO:0016021|GO:0044267|GO:0000506|GO:0043687	NM_153681	THC2615824	Hs.656565
A_24_P926195	0.000832	1.82937	up	9.62629	9.70034	9.90634	10.5349	10.7004	10.6116	MAN1A2	10905	Homo sapiens mannosidase, alpha, class 1A, member 2 (MAN1A2), mRNA [NM_006699]	NM_006699	mannosidase, alpha, class 1A, member 2	FALSE	ENST00000356554	AATGGAAGGGTCTTCTTCACCACTCCTTACCTTCTATGTGATGGAAAGACTAGAGCTTAT	chr1	118067852	118067911	+	chr1:118067852-118067911	GO:0005794|GO:0007585|GO:0048286|GO:0004571|GO:0005509|GO:0000139|GO:0016020|GO:0006491|GO:0016021|GO:0044267|GO:0018279|GO:0043687|GO:0070062	NM_006699	THC2461905	Hs.435938
A_33_P3366246	6.98e-05	1.82836	up	9.94737	9.98482	9.88081	10.8896	10.7574	10.7776	UGGT1	56886	Homo sapiens UDP-glucose glycoprotein glucosyltransferase 1 (UGGT1), transcript variant 1, mRNA [NM_020120]	NM_020120	UDP-glucose glycoprotein glucosyltransferase 1	FALSE	ENST00000376723	CATCCTGAAGGACCTTTTGACTTTGCTTTTATAATTCTGTTAAAAATTGAGGAGGGGATT	chr2	128948902	128948961	+	chr2:128948902-128948961	GO:0005793|GO:0006457|GO:0005783|GO:0051084|GO:0005788|GO:0003980|GO:0051082|GO:0044267|GO:0070062|GO:0043687|GO:0018279	NM_020120	THC2462408	Hs.743306
A_23_P38041	8.61e-05	1.81431	up	10.4241	10.3022	10.4241	11.2087	11.2084	11.3117	NAGPA	51172	Homo sapiens N-acetylglucosamine-1-phosphodiester alpha-N-acetylglucosaminidase (NAGPA), mRNA [NM_016256]	NM_016256	N-acetylglucosamine-1-phosphodiester alpha-N-acetylglucosaminidase	FALSE	ENST00000568202	CTGCCTTCCTGGCTGTGACACGGGACCCCTTTTCTACAGACCTCATCACTGGATTTGCCA	chr16	5075010	5075069	-	chr16:5075069-5075010	GO:0005975|GO:0003944|GO:0032580|GO:0006622|GO:0006486|GO:0016021|GO:0007040|GO:0006464	NM_016256	THC2494624	Hs.21334
A_33_P3365357	1.4e-05	1.80434	up	13.1547	13.2339	13.1563	14.0631	13.9933	14.0429	HYAL2	8692	Homo sapiens hyaluronoglucosaminidase 2 (HYAL2), transcript variant 2, mRNA [NM_033158]	NM_033158	hyaluronoglucosaminidase 2	FALSE	ENST00000442581	GACCTGACCCTACTCCCTTGCCCTAGATAGTTTATTATTATTATTATTTTGGGGTCTCTT	chr3	50355266	50355325	-	chr3:50355325-50355266	GO:0005515|GO:0030308|GO:0051216|GO:0071560|GO:0048705|GO:0005764|GO:0031362|GO:0051607|GO:0010764|GO:0001618|GO:0071356|GO:0030203|GO:2000484|GO:0046677|GO:0009986|GO:0005975|GO:0019064|GO:0060586|GO:0042117|GO:0071347|GO:0042307|GO:0004415|GO:0045121|GO:0019899|GO:0035810|GO:0000302|GO:0051898|GO:2001238|GO:0048471|GO:0005886|GO:0005783|GO:0061099|GO:0010259|GO:0030139|GO:0044281|GO:0070295|GO:…	NM_033158	THC2476111	Hs.76873
A_23_P344392	0.000799	1.79777	up	8.36741	8.22607	8.33465	9.26573	8.99467	9.20636	OGG1	4968	Homo sapiens 8-oxoguanine DNA glycosylase (OGG1), transcript variant 1a, mRNA [NM_002542]	NM_002542	8-oxoguanine DNA glycosylase	FALSE	ENST00000432857	GCTGTGCCAGGCTTTTGGACCTCGGCTCATCCAGCTTGATGATGTCACCTACCATGGCTT	chr3	9793551	9793610	+	chr3:9793551-9793610	GO:0005515|GO:0008017|GO:0090305|GO:0045471|GO:0016363|GO:0005739|GO:0008534|GO:0033158|GO:0071276|GO:0006979|GO:0032355|GO:0009314|GO:0006355|GO:0002526|GO:0043066|GO:0042493|GO:0007568|GO:0034039|GO:0051593|GO:0003684|GO:0019104|GO:0006281|GO:0004519|GO:0016607|GO:0045007|GO:0006284|GO:0006285|GO:0005654|GO:0006289|GO:0000737	NM_002542	NP076552	Hs.380271
A_23_P3574	7.48e-05	1.7909	up	10.0453	10.023	9.9079	10.8508	10.7802	10.8672	GFOD2	81577	Homo sapiens glucose-fructose oxidoreductase domain containing 2 (GFOD2), transcript variant 1, mRNA [NM_030819]	NM_030819	glucose-fructose oxidoreductase domain containing 2	FALSE	ENST00000602522	CAGCTCGGCTGAGGCCTGAGGAGAAATGATGAGAAGTTTTGTTTCGTTCTTGGGCTGGGG	chr16	67708653	67708712	-	chr16:67708712-67708653	GO:0030198|GO:0016491|GO:0005578|GO:0055114	NM_030819	THC2496704	Hs.307084
A_23_P14716	0.00443729	1.78414	up	9.81935	9.92518	9.87804	10.7843	10.4363	10.9076	ADPGK	83440	Homo sapiens ADP-dependent glucokinase (ADPGK), transcript variant 1, mRNA [NM_031284]	NM_031284	ADP-dependent glucokinase	FALSE	ENST00000562621	TTTCCATTCCGTGTTACAATGACAATATTTAATGAGCATAACCTTCTCAGTCTCCTGCTC	chr15	73044187	73044246	-	chr15:73044246-73044187	GO:0016310|GO:0043843|GO:0016020|GO:0005576|GO:0046872|GO:0006096	NM_031284	THC2497277	Hs.654636
A_33_P3257460	0.000561	1.77371	up	14.4003	14.408	14.2192	15.2304	15.0596	15.2178	DPM3	54344	Homo sapiens dolichyl-phosphate mannosyltransferase polypeptide 3 (DPM3), transcript variant 1, mRNA [NM_018973]	NM_018973	dolichyl-phosphate mannosyltransferase polypeptide 3	FALSE	ENST00000341298	CCCATTCCTGTGCGGACAGCCCTTCCTCCCATTTCCCATTAAAGAGCCAGTTTATTTTCT	chr1	155112369	155112428	-	chr1:155112428-155112369	GO:0005515|GO:0006501|GO:0004582|GO:0033185|GO:0005783|GO:0005975|GO:0018406|GO:0031501|GO:0030176|GO:0035269|GO:0035268|GO:0031647|GO:0016020|GO:0005789|GO:0006488|GO:0044267|GO:0006506|GO:0043687|GO:0018279	NM_018973	THC2471966	Hs.110477
A_24_P48162	0.00406875	1.7569	up	11.7995	11.794	11.6241	12.7544	12.3249	12.5773	MPG	4350	Homo sapiens N-methylpurine-DNA glycosylase (MPG), transcript variant 1, mRNA [NM_002434]	NM_002434	N-methylpurine-DNA glycosylase	FALSE	ENST00000436333	TTCATGAAGCCGGGGACCCTGTACGTGTACATCATTTACGGCATGTACTTCTGCATGAAC	chr16	133183	133242	+	chr16:133183-133242	GO:0005515|GO:0042645|GO:0003905|GO:0052822|GO:0052821|GO:0043916|GO:0003684|GO:0008725|GO:0006281|GO:0006307|GO:0006284|GO:0045007|GO:0006285|GO:0005654	NM_002434	NP1184756	Hs.459596
A_23_P34093	0.00384072	1.7433	up	8.09305	7.68229	7.74977	8.64141	8.57574	8.71341	G6PD	2539	Homo sapiens glucose-6-phosphate dehydrogenase (G6PD), transcript variant 1, mRNA [NM_000402]	NM_000402	glucose-6-phosphate dehydrogenase	FALSE	ENST00000369620	CCACGGAGGCAGACGAGCTGATGAAGAGAGTGGGTTTCCAGTATGAGGGCACCTACAAGT	chrX	153760238	153760297	-	chrX:153760297-153760238	GO:0050661|GO:0006629|GO:0005515|GO:0006695|GO:0014070|GO:0045471|GO:0010734|GO:0006749|GO:0005634|GO:0044281|GO:0006098|GO:0001816|GO:0032094|GO:0042803|GO:0005536|GO:0043231|GO:0042802|GO:0005829|GO:0043523|GO:0005737|GO:0043249|GO:0051156|GO:0070062|GO:0005813|GO:0005815|GO:0005975|GO:0006739|GO:0009051|GO:0046390|GO:0019322|GO:0016020|GO:0006740|GO:0021762|GO:0004345|GO:0009405|GO:0009898|GO:…	NM_000402	THC2558545	Hs.461047
A_24_P9285	0.00111596	1.73468	up	11.8047	11.7562	11.7194	12.6199	12.3737	12.6708	LMAN2	10960	Homo sapiens lectin, mannose-binding 2 (LMAN2), mRNA [NM_006816]	NM_006816	lectin, mannose-binding 2	FALSE	ENST00000502721	GCCGTCTGACGGTGATGACCGACCTGGAGGACAAGAACGAGTGGAAGAACTGCATTGACA	chr5	176764203	176764374	-	chr5:176764374-176764203	GO:0005793|GO:0005794|GO:0009986|GO:0006890|GO:0015031|GO:0005537|GO:0005615|GO:0046872|GO:0050766|GO:0001948|GO:0000139|GO:0005887|GO:0033116|GO:0031072|GO:0005789|GO:0030246|GO:0070062	NM_006816	THC2521282	Hs.75864
A_23_P13183	7e-05	1.7202	up	10.8064	10.8052	10.6811	11.5569	11.5089	11.5748	EXT2	2132	Homo sapiens exostosin glycosyltransferase 2 (EXT2), transcript variant 1, mRNA [NM_000401]	NM_000401	exostosin glycosyltransferase 2	FALSE	ENST00000358681	TCAGGGAACCAAACCCAGAATTCGGTGCAAAAGCCAAACATCTTGGTGGGATTTGATAAA	chr11	44266287	44266346	+	chr11:44266287-44266346	GO:0005783|GO:0015012|GO:0044281|GO:0015014|GO:0046872|GO:0030154|GO:0042803|GO:0033692|GO:0030203|GO:0070062|GO:0008375|GO:0050508|GO:0050509|GO:0005794|GO:0001707|GO:0046982|GO:0005975|GO:0016757|GO:0015020|GO:0006024|GO:0007165|GO:0001503|GO:0000139|GO:0016020|GO:0043541|GO:0009405|GO:0005789|GO:0006486|GO:0016021|GO:0042328	NM_000401	NP087345	Hs.368404
A_32_P26376	7.36e-05	1.71729	up	9.69223	9.67549	9.65068	10.4524	10.5309	10.3755	POGLUT1	56983	Homo sapiens protein O-glucosyltransferase 1 (POGLUT1), transcript variant 1, mRNA [NM_152305]	NM_152305	protein O-glucosyltransferase 1	FALSE	ENST00000295588	GTTTCCCCACAACTTTTGAAGGTTTTATTTGTTGTTGTTATTACTAGTTCAGTCCCAAAC	chr3	119213403	119213462	+	chr3:119213403-119213462	GO:0035251|GO:0007219|GO:0006493|GO:0005788|GO:0030158|GO:0046527|GO:0072358|GO:0008593|GO:0070062	NM_152305	THC2462067	Hs.231750
A_23_P108662	7.26e-06	1.71198	up	13.3676	13.4161	13.3776	14.1258	14.1635	14.199	MOGS	7841	Homo sapiens mannosyl-oligosaccharide glucosidase (MOGS), transcript variant 1, mRNA [NM_006302]	NM_006302	mannosyl-oligosaccharide glucosidase	FALSE	ENST00000462189	GGCTTCTGGCTTTTGCCCCCAGCCCCTTGGATACCAGTAATTCAAACCTTCCTCATTTCA	chr2	74688284	74688343	-	chr2:74688343-74688284	GO:0009311|GO:0004573|GO:0005783|GO:0015926|GO:0016020|GO:0006457|GO:0005789|GO:0006487|GO:0016021|GO:0044267|GO:0018279|GO:0043687|GO:0070062	NM_006302	THC2681968	Hs.516119
A_23_P52373	0.00052	1.70957	up	8.96362	8.9349	9.11236	9.70818	9.74399	9.8796	NDST2	8509	Homo sapiens N-deacetylase/N-sulfotransferase (heparan glucosaminyl) 2 (NDST2), mRNA [NM_003635]	NM_003635	N-deacetylase/N-sulfotransferase (heparan glucosaminyl) 2	FALSE	ENST00000309979	GTATCCTTTTCCCACAGTTCTGGGACAAATAAAGGGGCTTCCTTTGGTACCCCACATAAT	chr10	75562003	75562062	-	chr10:75562062-75562003	GO:0016787|GO:0000139|GO:0005975|GO:0009405|GO:0044281|GO:0016021|GO:0015012|GO:0030203|GO:0006024|GO:0030210|GO:0015016	NM_003635	THC2462464	Hs.654758
A_23_P8416	2.43e-05	1.70383	up	8.27235	8.3376	8.31674	9.04196	9.05644	9.13463	GALNT11	63917	Homo sapiens polypeptide N-acetylgalactosaminyltransferase 11 (GALNT11), mRNA [NM_022087]	NM_022087	polypeptide N-acetylgalactosaminyltransferase 11	FALSE	ENST00000434507	TAATGAAGAGCATGAATTGGTTTTAAATAGTCTCCTTTGTCTAGATATGTCAGAGACTCG	chr7	151817927	151817986	+	chr7:151817927-151817986	GO:0007368|GO:0007220|GO:0005112|GO:0016266|GO:0046872|GO:0061314|GO:0004653|GO:0000139|GO:0006493|GO:0060271|GO:0030246|GO:0018243|GO:0016021|GO:0044267|GO:0008593|GO:0043687	NM_022087	THC2788799	Hs.647109
A_33_P3335999	0.00120018	1.68258	up	11.0327	10.8888	10.9216	11.6646	11.5791	11.8514	B4GALT3	8703	Homo sapiens UDP-Gal:betaGlcNAc beta 1,4- galactosyltransferase, polypeptide 3 (B4GALT3), transcript variant 1, mRNA [NM_001199873]	NM_001199873	UDP-Gal:betaGlcNAc beta 1,4- galactosyltransferase, polypeptide 3	FALSE	ENST00000367998	TTTATACCAACATCACAGCAGACATTGGGACTGACCCTCGGGGTCCTCGGGCTCCTTCTG	chr1	161141728	161141787	-	chr1:161141787-161141728	GO:0005794|GO:0005975|GO:0003831|GO:0044281|GO:0008378|GO:0046872|GO:0042339|GO:0005737|GO:0000139|GO:0003945|GO:0018146|GO:0032580|GO:0009405|GO:0016021|GO:0044267|GO:0030203|GO:0070062|GO:0043687|GO:0018279	NM_001199873	NP924729	Hs.321231
A_23_P92202	0.0070273	1.68226	up	9.1594	9.15135	9.09803	10.0367	9.59442	10.0289	GMPPB	29925	Homo sapiens GDP-mannose pyrophosphorylase B (GMPPB), transcript variant 2, mRNA [NM_021971]	NM_021971	GDP-mannose pyrophosphorylase B	FALSE	ENST00000308388	ACAGGTGTTTGTGTCCAATAAGATCAACGCAGGCATGTACATCCTGAGCCCTGCAGTGCT	chr3	49760042	49760101	-	chr3:49760101-49760042	GO:0005739|GO:0005737|GO:0009298|GO:0006488|GO:0005525|GO:0044267|GO:0004475|GO:0070062|GO:0043687|GO:0018279	NM_021971	THC2475544	Hs.567488
A_23_P204252	0.000422	1.67782	up	10.7222	10.824	10.7799	11.4963	11.4284	11.6412	M6PR	4074	Homo sapiens mannose-6-phosphate receptor (cation dependent) (M6PR), transcript variant 1, mRNA [NM_002355]	NM_002355	mannose-6-phosphate receptor (cation dependent)	FALSE	ENST00000000412	TGTCCACATACAGCCAAAATGCCTATCCAGAAATCCAGTTCGTTGGAAAGGAAAATTGGT	chr12	9093657	9093716	-	chr12:9093716-9093657	GO:0048471|GO:0005770|GO:0008333|GO:0005765|GO:0005537|GO:0015761|GO:0006898|GO:0007165|GO:0015578|GO:0016020|GO:0005887|GO:0004888|GO:0005768	NM_002355	THC2569724	Hs.134084
A_23_P500956	0.0160498	1.64047	up	7.58529	8.06241	8.15741	8.60699	8.66902	8.67142	B3GNT2	10678	Homo sapiens UDP-GlcNAc:betaGal beta-1,3-N-acetylglucosaminyltransferase 2 (B3GNT2), mRNA [NM_006577]	NM_006577	UDP-GlcNAc:betaGal beta-1,3-N-acetylglucosaminyltransferase 2	FALSE	ENST00000405767	TCCTGGTGGTATCATAGTGTAATTTTAGTATTTGAAAATCAGTGTGATTCCTTAATGGCC	chr2	62451231	62451290	+	chr2:62451231-62451290	GO:0007608|GO:0030311|GO:0005975|GO:0016266|GO:0044281|GO:0008378|GO:0042339|GO:0008150|GO:0008532|GO:0000139|GO:0006493|GO:0018146|GO:0007411|GO:0009405|GO:0016021|GO:0044267|GO:0030203|GO:0070062|GO:0043687	NM_006577	THC2463386	Hs.173203
A_23_P252783	0.000229	1.62123	up	11.3706	11.4749	11.5196	12.1528	12.0938	12.2097	SLC2A8	29988	Homo sapiens solute carrier family 2 (facilitated glucose transporter), member 8 (SLC2A8), transcript variant 1, mRNA [NM_014580]	NM_014580	solute carrier family 2 (facilitated glucose transporter), member 8	FALSE	ENST00000430147	TAGGATCTTTGTCTTCTGGCTGGAGGTGCTTTTGGAGGTTGGGTGCTGGGCATTCAGTCG	chr9	130169819	130169878	+	chr9:130169819-130169878	GO:0008286|GO:0001666|GO:0005886|GO:0005975|GO:0005765|GO:0055085|GO:0005536|GO:0008021|GO:0015758|GO:0005887|GO:0005355|GO:0007141|GO:0030659	NM_014580	THC2764121	Hs.179522
A_23_P258698	0.00179189	1.6175	up	8.9815	9.06704	9.21432	9.71127	9.72203	9.91087	MANBA	4126	Homo sapiens mannosidase, beta A, lysosomal (MANBA), mRNA [NM_005908]	NM_005908	mannosidase, beta A, lysosomal	FALSE	ENST00000226578	GAGCCCACCAGCAAGAATGAGTTGGAGCAATCTTTTCATGTGACCTCCTTAACAGATATT	chr4	103553220	103553279	-	chr4:103553279-103553220	GO:0005975|GO:0046355|GO:0006516|GO:0005764|GO:0006464|GO:0043231|GO:0004567	NM_005908	THC2612079	Hs.480415
A_33_P3284197	0.00077	1.58667	up	12.5574	12.6407	12.7973	13.364	13.3105	13.3188	POMGNT1	55624	Homo sapiens protein O-linked mannose N-acetylglucosaminyltransferase 1 (beta 1,2-) (POMGNT1), transcript variant 2, mRNA [NM_001243766]	NM_001243766	protein O-linked mannose N-acetylglucosaminyltransferase 1 (beta 1,2-)	FALSE	ENST00000371992	AGACACTGGACCAGGCCTCCTCTCAGCCTTCTCTTTGTCCAGATTTCCAAAGCTGGATAA	chr1	46654391	46654450	-	chr1:46654450-46654391	GO:0006493|GO:0000139|GO:0047223|GO:0016021	NM_001243766	THC2537515	Hs.525134
A_32_P103945	2.66e-05	1.58376	up	9.48955	9.51637	9.43163	10.1169	10.1347	10.176	B4GALT4	8702	Homo sapiens UDP-Gal:betaGlcNAc beta 1,4- galactosyltransferase, polypeptide 4 (B4GALT4), transcript variant 1, mRNA [NM_212543]	NM_212543	UDP-Gal:betaGlcNAc beta 1,4- galactosyltransferase, polypeptide 4	FALSE	ENST00000480814	CCAAGGTAGAAAGGTACGAAGATACAATACTGTTATTCATTTATCCTGTACAATCATCTG	chr3	118930936	118930995	-	chr3:118930995-118930936	GO:0005975|GO:0044281|GO:0008378|GO:0046872|GO:0042339|GO:0000139|GO:0003945|GO:0018146|GO:0032580|GO:0009405|GO:0016021|GO:0044267|GO:0030203|GO:0006643|GO:0018279|GO:0043687	NM_212543	THC2510145	Hs.13225
A_23_P159839	0.00126451	1.54886	up	10.3425	10.2802	10.4947	10.9152	11.0612	11.0347	C1GALT1C1	29071	Homo sapiens C1GALT1-specific chaperone 1 (C1GALT1C1), transcript variant 1, mRNA [NM_152692]	NM_152692	C1GALT1-specific chaperone 1	FALSE	ENST00000371313	TCCAAATCAGATGCATGTGATGATGTATGGGGTATACCGCCTTAGGGCATTTGGGCATAT	chrX	119760117	119760176	-	chrX:119760176-119760117	GO:0005515|GO:0004653|GO:0006493|GO:0000139|GO:0030168|GO:0016266|GO:0051347|GO:0016021|GO:0044267|GO:0070062|GO:0043687	NM_152692	THC2602217	Hs.643920
A_23_P46378	0.0086283	1.54534	up	9.68254	9.83853	10.1255	10.4803	10.5358	10.5143	PIGV	55650	Homo sapiens phosphatidylinositol glycan anchor biosynthesis, class V (PIGV), transcript variant 2, mRNA [NM_017837]	NM_017837	phosphatidylinositol glycan anchor biosynthesis, class V	FALSE	ENST00000374145	AAGTGAAGATTGTCGTATTCCAAGTCTAAAATACACCTGGATCTGTCTAGTCAATCAACA	chr1	27124556	27124615	+	chr1:27124556-27124615	GO:0006501|GO:0000030|GO:0016254|GO:0005789|GO:0016021|GO:0044267|GO:0006506|GO:0043687	NM_017837	THC2603215	Hs.259605
A_23_P391228	1.68e-05	1.5367	up	9.71916	9.75424	9.7461	10.4049	10.3289	10.3453	MANEAL	149175	Homo sapiens mannosidase, endo-alpha-like (MANEAL), transcript variant 1, mRNA [NM_001031740]	NM_001031740	mannosidase, endo-alpha-like	FALSE	ENST00000373045	CTCCAGAGCCTAATTTTTCCCAGATGCATATTTAGCTCTAGGGAGAGGACTAGGAGGAAA	chr1	38266643	38266702	+	chr1:38266643-38266702	GO:0016787|GO:0000139|GO:0008152|GO:0016021	NM_001031740	THC2481680	Hs.534562
A_33_P3384543	0.000101	1.52832	up	12.0201	12.0887	11.9759	12.6838	12.6136	12.6231	POMGNT1	55624	Homo sapiens protein O-linked mannose N-acetylglucosaminyltransferase 1 (beta 1,2-) (POMGNT1), transcript variant 2, mRNA [NM_001243766]	NM_001243766	protein O-linked mannose N-acetylglucosaminyltransferase 1 (beta 1,2-)	FALSE	ENST00000396420	TCCAGATTTCCAAAGCTGGATAAGTTGGTCATTGATTAAAAAAGGAGAAGCCCTCTGGGG	chr1	46654354	46654413	-	chr1:46654413-46654354	GO:0006493|GO:0000139|GO:0047223|GO:0016021	NM_001243766	THC2476175	Hs.525134
A_23_P153945	0.00120359	1.51113	up	8.44912	8.40964	8.59933	9.00719	9.1594	9.07839	GTDC1	79712	Homo sapiens glycosyltransferase-like domain containing 1 (GTDC1), transcript variant 1, mRNA [NM_001006636]	NM_001006636	glycosyltransferase-like domain containing 1	FALSE	ENST00000415569	CGCTTATGATTTCAATAGTCAAACTGCTGTGTTTGTTGATGTAAAGATGTTTTGAATGGC	chr2	144703628	144703687	-	chr2:144703687-144703628	GO:0009058|GO:0016757	NM_001006636	NP1157588	Hs.44780
A_23_P334608	0.000482	1.51026	up	11.8657	11.9691	12.063	12.5532	12.5687	12.5604	GUSB	2990	Homo sapiens glucuronidase, beta (GUSB), transcript variant 1, mRNA [NM_000181]	NM_000181	glucuronidase, beta	FALSE	ENST00000447929	TGTGGTCATCTATTCTAGCAGGGAACACTAAAGGTGGAAATAAAAGATTTTCTATTATGG	chr7	65425706	65425765	-	chr7:65425765-65425706	GO:0004566|GO:0005975|GO:0019904|GO:0005102|GO:0006027|GO:0044281|GO:0043231|GO:0016020|GO:0009405|GO:0030212|GO:0030214|GO:0030203|GO:0070062|GO:0043202	NM_000181	THC2514402	Hs.255230
A_23_P107963	1.16e-07	537.904	down	12.4351	12.5244	12.5425	3.40311	3.61745	3.26781	FUT1	2523	Homo sapiens fucosyltransferase 1 (galactoside 2-alpha-L-fucosyltransferase, H blood group) (FUT1), mRNA [NM_000148]	NM_000148	fucosyltransferase 1 (galactoside 2-alpha-L-fucosyltransferase, H blood group)	FALSE	ENST00000310160	AACTCAGCTGCCACGGGTGAGAGAGCAGGAGGTATGAATTAAAAGTCTACAGCACTAAAA	chr19	49251268	49251325	-	chr19:49251325-49251268	GO:0042355|GO:0005794|GO:0016020|GO:0005975|GO:0005887|GO:0032580|GO:0008417|GO:0008107|GO:0006486|GO:0036065	NM_000148	THC2474190	Hs.69747
A_33_P3408420	1.71e-05	182.164	down	10.0187	10.1599	10.1021	2.87162	1.97178	2.91009	MDGA2	161357	Homo sapiens MAM domain containing glycosylphosphatidylinositol anchor 2 (MDGA2), transcript variant 1, mRNA [NM_001113498]	NM_001113498	MAM domain containing glycosylphosphatidylinositol anchor 2	FALSE	ENST00000357362	GGACATTGAACAAACAAACTACCAAAGATTCCTCCACTGACTACTGACTCAAAAATAAAA	chr14	47311008	47311067	-	chr14:47311067-47311008	GO:0007389|GO:0021522|GO:0005886|GO:0031225	NM_001113498	THC2476353	Hs.436380
A_23_P144622	2.88e-07	139.082	down	9.33152	9.07549	8.9815	1.99205	2.00142	2.03567	GNPDA1	10007	Homo sapiens glucosamine-6-phosphate deaminase 1 (GNPDA1), mRNA [NM_005471]	NM_005471	glucosamine-6-phosphate deaminase 1	FALSE	ENST00000508177	GTCAGGAATTTCTCTCCTTACACGCACTGATTTTCAAGTGGGAGGGAATTAGGGGCTTAT	chr5	141381222	141381281	-	chr5:141381281-141381222	GO:0007338|GO:0005737|GO:0004342|GO:0016787|GO:0005975|GO:0006043|GO:0006044|GO:0006091|GO:0070062	NM_005471	THC2656212	Hs.633853
A_24_P245838	2.69e-07	81.2563	down	8.1443	8.45246	8.34622	1.93657	1.97112	2.00206	MGAT3	4248	Homo sapiens mannosyl (beta-1,4-)-glycoprotein beta-1,4-N-acetylglucosaminyltransferase (MGAT3), transcript variant 1, mRNA [NM_002409]	NM_002409	mannosyl (beta-1,4-)-glycoprotein beta-1,4-N-acetylglucosaminyltransferase	FALSE	ENST00000341184	ACATTCTGAAATCATTTTCTCTGTAAATGGTTGGATTTCATTTCACCCTTAAAGGGATGC	chr22	39888092	39888151	+	chr22:39888092-39888151	GO:0000139|GO:0016021|GO:0003830|GO:0044267|GO:0043687|GO:0018279	NM_002409	THC2604467	Hs.276808
A_33_P3214948	9.88e-07	74.0568	down	10.2791	10.4604	10.2433	3.90747	4.24511	4.19851	SPOCK2	9806	Homo sapiens sparc/osteonectin, cwcv and kazal-like domains proteoglycan (testican) 2 (SPOCK2), transcript variant 2, mRNA [NM_014767]	NM_014767	sparc/osteonectin, cwcv and kazal-like domains proteoglycan (testican) 2	FALSE	ENST00000373109	CTCAGCCTAAGGAAACAAGTACACTCCACACATGCATAAAGGAAATCAAATGTTATTTTT	chr10	73818826	73818885	-	chr10:73818885-73818826	GO:0019800|GO:0007165|GO:0030198|GO:0010811|GO:0005509|GO:0050840|GO:0005578|GO:0045595|GO:0005539|GO:0007416	NM_014767	THC2503749	Hs.523009
A_23_P128919	9.47e-07	29.2496	down	12.5147	12.5365	12.8067	7.71482	7.79741	7.73462	LGALS3	3958	Homo sapiens lectin, galactoside-binding, soluble, 3 (LGALS3), transcript variant 1, mRNA [NM_002306]	NM_002306	lectin, galactoside-binding, soluble, 3	FALSE	ENST00000254301	GGAAACCATTCAAAATACAAGTACTGGTTGAACCTGACCACTTCAAGGTTGCAGTGAATG	chr14	55609454	55611879	+	chr14:55609454-55611879	GO:0008380|GO:0005515|GO:2001237|GO:0071677|GO:0070232|GO:0005886|GO:0005743|GO:0005634|GO:0071674|GO:0090280|GO:0005615|GO:0005737|GO:0019863|GO:0030198|GO:0045806|GO:0030855|GO:0042129|GO:0005681|GO:0070062|GO:0006397|GO:0001772|GO:0030593|GO:0005578|GO:2000521|GO:0042056|GO:0050860|GO:0050918|GO:0002548|GO:0031012|GO:0001501|GO:0016020|GO:0045087|GO:0043236|GO:0048245|GO:0030246|GO:0048246|GO:…	NM_002306	THC2745323	Hs.531081
A_33_P3364741	1.05e-07	23.4898	down	13.9442	13.8378	13.8209	9.24294	9.35397	9.344	MRC2	9902	Homo sapiens mannose receptor, C type 2 (MRC2), mRNA [NM_006039]	NM_006039	mannose receptor, C type 2	FALSE	ENST00000583597	ATGTGAACATGGACTCGAAGACATGGCCCTTTCTCTGTAGTTGATTTTTTAAATGTGCCA	chr17	60770827	60770886	+	chr17:60770827-60770886	GO:0005515|GO:0016020|GO:0030574|GO:0005518|GO:0030246|GO:0016021|GO:0005925|GO:0001649|GO:0006897	NM_006039	THC2608201	Hs.7835
A_23_P48198	7.14e-07	14.848	down	12.2581	12.3908	12.1455	8.38654	8.38718	8.34411	GLT8D2	83468	Homo sapiens glycosyltransferase 8 domain containing 2 (GLT8D2), mRNA [NM_031302]	NM_031302	glycosyltransferase 8 domain containing 2	FALSE	ENST00000548660	ACTCAATCACCATAGCTGATATAACTCTACCCTTAAAATATTCCCTGTATAGAAATGTGG	chr12	104383145	104383204	-	chr12:104383204-104383145	GO:0016757|GO:0008152|GO:0016021	NM_031302	THC2480698	Hs.631650
A_23_P103601	1.77e-05	9.8759	down	9.29638	9.44715	9.67144	6.03732	6.32325	6.14267	MAN1C1	57134	Homo sapiens mannosidase, alpha, class 1C, member 1 (MAN1C1), transcript variant 1, mRNA [NM_020379]	NM_020379	mannosidase, alpha, class 1C, member 1	FALSE	ENST00000263979	GGGGTTTCCCTTTGGGCCTCAGTGTTACAAATTACTAGTGCTATTTTCATTATTATTGTA	chr1	26110835	26110894	+	chr1:26110835-26110894	GO:0030173|GO:0000139|GO:0005509|GO:0004571|GO:0006487|GO:0044267|GO:0070062|GO:0043687|GO:0018279	NM_020379	NP1210903	Hs.197043
A_32_P47754	7.07e-06	5.05396	down	12.3515	12.1531	12.2135	9.93522	9.96702	9.80356	SLC2A14	144195	Homo sapiens solute carrier family 2 (facilitated glucose transporter), member 14 (SLC2A14), transcript variant 1, mRNA [NM_001286233]	NM_001286233	solute carrier family 2 (facilitated glucose transporter), member 14	FALSE	ENST00000431042	TTCACGTCAACTTCTGGCTCCTCAGTTTGGCAGTAAGGCAGGGAAGTTGTTTTCCTATTT	chr12	7965203	7965262	-	chr12:7965262-7965203	GO:0015758|GO:0007275|GO:0005634|GO:0016021|GO:0007283|GO:0055085|GO:0030154|GO:0005355	NM_001286233	THC2464691	Hs.655169
A_23_P429184	1.42e-06	4.97082	down	13.256	13.2056	13.2103	10.9322	10.9814	10.8179	GNPNAT1	64841	Homo sapiens glucosamine-phosphate N-acetyltransferase 1 (GNPNAT1), mRNA [NM_198066]	NM_198066	glucosamine-phosphate N-acetyltransferase 1	FALSE	ENST00000216410	GCACAGTATGCAGGTAGGCCTAATGGGGGAAGATGGTAATATAAAAGCAAGAAGTATTTT	chr14	53242035	53242094	-	chr14:53242094-53242035	GO:0005793|GO:0005770|GO:0006041|GO:0006044|GO:0006048|GO:0005829|GO:0001889|GO:0000139|GO:0004343|GO:0048029|GO:0006488|GO:0044267|GO:0010008|GO:0018279|GO:0043687	NM_198066	THC2504167	Hs.478025
A_23_P123732	4.64e-05	4.62674	down	11.5008	11.863	11.7871	9.44429	9.57947	9.49719	IDNK	414328	Homo sapiens idnK, gluconokinase homolog (E. coli) (IDNK), transcript variant 1, mRNA [NM_001001551]	NM_001001551	idnK, gluconokinase homolog (E. coli)	FALSE	ENST00000454393	TCAATGCTGGAAATCGTTACATTGTTTAGAACATTCTTGCTCATGCCTGTATTTGCACAA	chr9	86258959	86259018	+	chr9:86258959-86259018	GO:0016310|GO:0008150|GO:0003674|GO:0046316|GO:0005524|GO:0046177	NM_001001551	THC2602039	Hs.530261
A_24_P98411	9.13e-05	3.00416	down	11.1933	11.4502	11.1824	9.7053	9.76151	9.59823	HSPA5	3309	Homo sapiens heat shock 70kDa protein 5 (glucose-regulated protein, 78kDa) (HSPA5), mRNA [NM_005347]	NM_005347	heat shock 70kDa protein 5 (glucose-regulated protein, 78kDa)	FALSE	ENST00000324460	CTCTCACTACCGTGGACCACCTAGTCTGTAACTCTTTCTGAGGAGCTGTTACTGAATATT	chr9	127997149	127997208	-	chr9:127997208-127997149	GO:0005515|GO:0006983|GO:0035437|GO:0030968|GO:0051787|GO:0001948|GO:0031398|GO:0071353|GO:0031625|GO:0070062|GO:0042470|GO:0005793|GO:0030335|GO:0009986|GO:0019904|GO:0005509|GO:0030168|GO:0030496|GO:0030433|GO:0021589|GO:0005790|GO:0005789|GO:0005788|GO:0051082|GO:0019899|GO:0006987|GO:0005925|GO:0044267|GO:0005886|GO:0005783|GO:0051087|GO:0005634|GO:0030176|GO:0005739|GO:0008180|GO:0021680|GO:…	NM_005347	THC2465225	Hs.743241
A_23_P38618	1.92e-05	2.83154	down	9.35803	9.54204	9.50211	8.02294	7.91803	7.95646	PIGL	9487	Homo sapiens phosphatidylinositol glycan anchor biosynthesis, class L (PIGL), mRNA [NM_004278]	NM_004278	phosphatidylinositol glycan anchor biosynthesis, class L	FALSE	ENST00000225609	GCTAGCTTCTCAAGTTCTTGTGAAAAACAATTTACATAATGACACAGTAGATGTGGAACA	chr17	16229446	16229505	+	chr17:16229446-16229505	GO:0006501|GO:0016254|GO:0005789|GO:0016021|GO:0044267|GO:0006506|GO:0000225|GO:0043687	NM_004278	THC2474220	Hs.499793
A_23_P83835	6.19e-05	2.77731	down	8.20573	7.98157	8.22372	6.726	6.63226	6.63168	POMK	84197	Homo sapiens protein-O-mannose kinase (POMK), transcript variant 1, mRNA [NM_032237]	NM_032237	protein-O-mannose kinase	FALSE	ENST00000614426	TGGTCCGATTCCATTTGTTTGATATTCACAAAGCATGCAAGAGCCAGACTCCCTCAGAAA	chr8	42977869	42977928	+	chr8:42977869-42977928	GO:0019200|GO:0005524|GO:0019233|GO:0050905|GO:0004672|GO:0006493|GO:0007420|GO:0005789|GO:0007611|GO:0016773|GO:0046835|GO:0006468|GO:0016021|GO:0001764	NM_032237	THC2476159	Hs.491646
A_24_P81900	8.1e-05	2.73071	down	8.87039	8.70639	8.95663	7.47127	7.30288	7.41143	SLC2A3	6515	Homo sapiens solute carrier family 2 (facilitated glucose transporter), member 3 (SLC2A3), mRNA [NM_006931]	NM_006931	solute carrier family 2 (facilitated glucose transporter), member 3	FALSE	ENST00000486749	ACTGGATGAAATAACTCCTTCTTGTAGTAGTCTCATTACTTTTGAAGTAATCCCGCCACC	chr12	8072924	8072983	-	chr12:8072983-8072924	GO:0005886|GO:0005975|GO:0006767|GO:0044281|GO:0055085|GO:0008645|GO:0019852|GO:0015758|GO:0006766|GO:0009405|GO:0016021|GO:0005355|GO:0070062	NM_006931	THC2721000	Hs.419240
A_33_P3306163	0.000289	2.61472	down	11.6485	11.303	11.3379	10.0737	10.0921	9.96378	LGALS3	3958	Homo sapiens lectin, galactoside-binding, soluble, 3 (LGALS3), transcript variant 3, mRNA [NM_001177388]	NM_001177388	lectin, galactoside-binding, soluble, 3	FALSE	ENST00000556322	GCCAAGTGCCACCGGAGCCTACCCTGCCACTGGCCCCTATGGCGCCCCTGCTGGGCCACT	chr14	55605026	55605085	+	chr14:55605026-55605085	GO:0008380|GO:0005515|GO:2001237|GO:0071677|GO:0070232|GO:0005886|GO:0005743|GO:0005634|GO:0071674|GO:0090280|GO:0005615|GO:0005737|GO:0019863|GO:0030198|GO:0045806|GO:0030855|GO:0042129|GO:0005681|GO:0070062|GO:0006397|GO:0001772|GO:0030593|GO:0005578|GO:2000521|GO:0042056|GO:0050860|GO:0050918|GO:0002548|GO:0031012|GO:0001501|GO:0016020|GO:0045087|GO:0043236|GO:0048245|GO:0030246|GO:0048246|GO:…	NM_001177388	THC2788354	Hs.531081
A_23_P203406	0.000985	2.52848	down	13.4849	13.2691	13.4279	12.1683	12.2228	11.776	GANAB	23193	Homo sapiens glucosidase, alpha; neutral AB (GANAB), transcript variant 3, mRNA [NM_198335]	NM_198335	glucosidase, alpha; neutral AB	FALSE	ENST00000540933	CCTTTGAGGGGCACTTAAGATGGAGAAATCAGTTGTGGTTTCAGTGAATCATGGTCACCT	chr11	62392502	62392561	-	chr11:62392561-62392502	GO:0033919|GO:0042470|GO:0017177|GO:0005794|GO:0016020|GO:0006457|GO:0030246|GO:0005788|GO:0044267|GO:0070062|GO:0043687|GO:0018279	NM_198335	THC2587237	Hs.595071
A_33_P3354683	2.83e-06	2.51918	down	13.8089	13.8108	13.796	12.4386	12.5416	12.4366	PIGS	94005	Homo sapiens phosphatidylinositol glycan anchor biosynthesis, class S (PIGS), mRNA [NM_033198]	NM_033198	phosphatidylinositol glycan anchor biosynthesis, class S	FALSE	ENST00000487231	GTAAAGTGTCTGGCGTGTAGTAGGCTCTTAATAAACACTGGCTGAATATGAATTGGAATG	chr17	26880408	26880467	-	chr17:26880467-26880408	GO:0006501|GO:0005515|GO:0016020|GO:0016255|GO:0005789|GO:0042765|GO:0003923|GO:0044267|GO:0043687	NM_033198	THC2729860	Hs.462550
A_23_P204980	0.00027	2.39876	down	11.4334	11.6646	11.7548	10.3069	10.4392	10.3199	UGGT2	55757	Homo sapiens UDP-glucose glycoprotein glucosyltransferase 2 (UGGT2), mRNA [NM_020121]	NM_020121	UDP-glucose glycoprotein glucosyltransferase 2	FALSE	ENST00000376747	AAGTCTGGAGCCCCTGCTGAGACGATTTGGAAGTCTCGTTAAGATCAGTGACATATTCTT	chr13	96453925	96453984	-	chr13:96453984-96453925	GO:0005793|GO:0006457|GO:0005788|GO:0003980|GO:0044267|GO:0043687|GO:0018279	NM_020121	THC2463504	Hs.193226
A_33_P3259393	0.00056	2.31673	down	9.5342	9.38407	9.19483	8.06804	8.29854	8.11027	HAPLN3	145864	Homo sapiens hyaluronan and proteoglycan link protein 3 (HAPLN3), mRNA [NM_178232]	NM_178232	hyaluronan and proteoglycan link protein 3	FALSE	ENST00000558770	TCGGTTCCAAAGAATCTGTTTTGTTGTCATTTGTTTCTCCTGTTTCCCTGTGTGGGGAGG	chr15	89420581	89420640	-	chr15:89420640-89420581	GO:0001501|GO:0005540|GO:0005578|GO:0007417|GO:0007155|GO:0005615|GO:0005201	NM_178232	NP414353	Hs.447530
A_23_P54079	3.78e-05	2.15952	down	11.0347	11.0219	11.1804	10.0136	9.95413	9.93715	OSGEP	55644	Homo sapiens O-sialoglycoprotein endopeptidase (OSGEP), mRNA [NM_017807]	NM_017807	O-sialoglycoprotein endopeptidase	FALSE	ENST00000553292	GGAGGGACTAATAAGATCAACAGAATCAGAGTAGATAGTTCCTTAATCGGAACCCAAAGG	chr14	20915350	20915409	-	chr14:20915409-20915350	GO:0070526|GO:0016747|GO:0005737|GO:0000408|GO:0005634|GO:0046872	NM_017807	THC2541516	Hs.525196
A_23_P137586	0.000265	2.12058	down	11.0006	10.734	10.9974	9.82253	9.8047	9.85137	GMEB1	10691	Homo sapiens glucocorticoid modulatory element binding protein 1 (GMEB1), transcript variant 1, mRNA [NM_006582]	NM_006582	glucocorticoid modulatory element binding protein 1	FALSE	ENST00000294409	GGGCAAAGCAGTCATCTTGGAGACAGAGCTGAGGACTGAGGAGAAAGTTGTGGCTGAGAT	chr1	29041171	29041230	+	chr1:29041171-29041230	GO:0006355|GO:0005737|GO:0003700|GO:0003713|GO:0005654|GO:0005634|GO:0003677|GO:0046872|GO:0006351	NM_006582	THC2478334	Hs.632373
A_21_P0012944	0.00116239	2.12029	down	8.50048	8.54767	8.5624	7.56013	7.60314	7.19449	SMA4	11039	Homo sapiens glucuronidase, beta pseudogene (SMA4), transcript variant 2, non-coding RNA [NR_024054]		glucuronidase, beta pseudogene	FALSE		TTAAAGGAATAATTCTCCTCCGACTCTGCCGTTCCATCCAGTGAAACTCTTCATTCTGGG	chr5	69423290	69423349	-	chr5:69423349-69423290		NR_024054	THC2511940	Hs.654588
A_33_P3230876	0.00133005	2.11424	down	10.7289	11.0076	11.1004	9.93792	9.94541	9.7131	ALG11	440138	Homo sapiens ALG11, alpha-1,2-mannosyltransferase (ALG11), transcript variant A, mRNA [NM_001004127]	NM_001004127	ALG11, alpha-1,2-mannosyltransferase	FALSE	ENST00000521508	CCAAGAAAGCCTTAAAAGAGTTTGAGCAGCTACAGAAGGTTAATCCAACTGTGGCACTGG	chr13	52603719	52603778	+	chr13:52603719-52603778	GO:0016020|GO:0005789|GO:0004377|GO:0016021|GO:0006488|GO:0044267|GO:0043687|GO:0018279	NM_001004127	THC2602016	Hs.512963
A_23_P65217	0.00261702	2.09075	down	10.1881	10.5886	10.6883	9.39875	9.51212	9.36209	TGDS	23483	Homo sapiens TDP-glucose 4,6-dehydratase (TGDS), mRNA [NM_014305]	NM_014305	TDP-glucose 4,6-dehydratase	FALSE	ENST00000261296	GCCTAAGAAAGTCTCTGAAATGTTCGTTTTTAGGCAATATAGGATGTCTTAGGCCCTAAT	chr13	95226626	95226685	-	chr13:95226685-95226626	GO:0050662|GO:0008460|GO:0009225	NM_014305	THC2607666	Hs.12393
A_23_P7099	6.76e-05	2.04697	down	9.9325	9.99782	10.0964	8.90492	8.99226	9.02911	AGA	175	Homo sapiens aspartylglucosaminidase (AGA), transcript variant 1, mRNA [NM_000027]	NM_000027	aspartylglucosaminidase	FALSE	ENST00000264595	TGCCAAAAAGTGATTTCAAGAATCCAGAAGCATTTTCCAGAATTCTTTGGGGCTGTTATA	chr4	178354393	178354452	-	chr4:178354452-178354393	GO:0051604|GO:0005783|GO:0006517|GO:0006508|GO:0003948|GO:0008233|GO:0043621|GO:0005764|GO:0070062	NM_000027	THC2675346	Hs.207776
A_33_P3404097	0.000516	2.04159	down	15.5297	15.6869	15.7149	14.6134	14.7576	14.4715	PGM5P2	595135	Homo sapiens phosphoglucomutase 5 pseudogene 2 (PGM5P2), non-coding RNA [NR_002836]	NR_002836	phosphoglucomutase 5 pseudogene 2	FALSE	ENST00000613141	AGAAGTGCTTAAAGGAGCTGATGGAGCTGAAAACCAAGGCTCGAGAACTACAGGAAGAAT	chr9	69080342	69080401	-	chr9:69080401-69080342		NR_002836	THC2492238	Hs.571593
A_23_P430381	0.000348	2.01119	down	11.377	11.2567	11.0792	10.2341	10.1903	10.2644	LYSMD1	388695	Homo sapiens LysM, putative peptidoglycan-binding, domain containing 1 (LYSMD1), transcript variant 1, mRNA [NM_212551]	NM_212551	LysM, putative peptidoglycan-binding, domain containing 1	FALSE	ENST00000368908	CCTCACTGCATATTTATTTGCGATTTGTAGCACTGATCTATGGTACAGTTGTTTTGTTTC	chr1	151132389	151132448	-	chr1:151132448-151132389		NM_212551	THC2476477	Hs.591482
A_33_P3318946	0.00650977	1.98776	down	11.1408	11.033	10.8211	10.3384	9.82875	9.85423	HAPLN2	60484	Homo sapiens hyaluronan and proteoglycan link protein 2 (HAPLN2), mRNA [NM_021817]	NM_021817	hyaluronan and proteoglycan link protein 2	FALSE	ENST00000255039	GAGGCGGCCGGGGGCATTAACTGACCTCTGAGTACAGCAATAAAATAACCTGGGGATCTT	chr1	156595457	156595516	+	chr1:156595457-156595516	GO:0085029|GO:0001501|GO:0008065|GO:0005540|GO:0005578|GO:0007417|GO:0007155|GO:0005201	NM_021817	THC2683675	Hs.410719
A_33_P3219100	0.000454	1.94186	down	11.7196	11.4696	11.4933	10.6324	10.5186	10.6592	MANBAL	63905	Homo sapiens mannosidase, beta A, lysosomal-like (MANBAL), transcript variant 1, mRNA [NM_022077]	NM_022077	mannosidase, beta A, lysosomal-like	FALSE	ENST00000373605	CTTCCTCTTCCTTCTGCTTCTGTGATGGTTTAGAGTCAAGGGGACTGAAACACACTGTGA	chr20	35944998	35945057	+	chr20:35944998-35945057	GO:0016021	NM_022077	NP1188843	Hs.6126
A_33_P3406408	0.000278	1.91059	down	11.9519	11.7908	11.7784	10.9173	10.8071	10.9946	MANBAL	63905	Homo sapiens mannosidase, beta A, lysosomal-like (MANBAL), transcript variant 1, mRNA [NM_022077]	NM_022077	mannosidase, beta A, lysosomal-like	FALSE	ENST00000373605	CTGGGCAATCCACCACTTCCTCTTCCTTCTGCTTCTGTGACGGTTTAGAGTCAAGGGGGC	chr20	35944983	35945042	+	chr20:35944983-35945042	GO:0016021	NM_022077	NP1188843	Hs.6126
A_21_P0014060	0.000264	1.90454	down	8.67814	8.9378	8.76589	7.87807	7.85484	7.86058	PIGC	5279	phosphatidylinositol glycan anchor biosynthesis, class C [Source:HGNC Symbol;Acc:HGNC:8960] [ENST00000484368]	XR_426864	phosphatidylinositol glycan anchor biosynthesis, class C	FALSE	ENST00000484368	TCCTTGCTTTGAAAGCCAGTTGCTAAAAATAAAAACTGTTCCATGAAAAATCACAATGCC	chr1	172362884	172362943	-	chr1:172362943-172362884	GO:0017176|GO:0006501|GO:0016254|GO:0005789|GO:0016021|GO:0003824|GO:0044267|GO:0006506|GO:0000506|GO:0043687	XR_426864	THC2603580
A_33_P3299796	0.0240651	1.90223	down	8.54358	8.43416	8.76471	7.16606	7.90204	7.89126	MAN1B1	11253	mannosidase, alpha, class 1B, member 1 [Source:HGNC Symbol;Acc:HGNC:6823] [ENST00000536349]	XM_006717353	mannosidase, alpha, class 1B, member 1	FALSE	ENST00000536349	GGTCGGTGTTACACACATGCTGTTGCAGGCGTGCAGGTCGGTGGTACATTCATGCTGTTG	chr9	139997703	139997762	+	chr9:139997703-139997762	GO:0009311|GO:0005783|GO:0004571|GO:0005509|GO:0044322|GO:0030433|GO:0031982|GO:0016020|GO:0006457|GO:0005789|GO:0006487|GO:0016021|GO:0044267|GO:0018279|GO:0043687	XM_006717353	THC2497019
A_23_P131778	5.44e-05	1.89474	down	12.1056	11.953	12.0583	11.1225	11.0737	11.1547	MANBAL	63905	Homo sapiens mannosidase, beta A, lysosomal-like (MANBAL), transcript variant 1, mRNA [NM_022077]	NM_022077	mannosidase, beta A, lysosomal-like	FALSE	ENST00000373605	GACAGAGCCAGGCCTCACCTGTTTGTTTAGGCCAAGATGCCATGGACATGCAGCGTTAGT	chr20	35945269	35945328	+	chr20:35945269-35945328	GO:0016021	NM_022077	NP1188843	Hs.6126
A_23_P135164	0.00065	1.85328	down	9.79464	9.72811	9.64347	8.97241	8.69046	8.83311	UAP1L1	91373	Homo sapiens UDP-N-acetylglucosamine pyrophosphorylase 1 like 1 (UAP1L1), mRNA [NM_207309]	NM_207309	UDP-N-acetylglucosamine pyrophosphorylase 1 like 1	FALSE	ENST00000474787	GGGCCCTTCTCATAGCTGTTCCTCATGGCCATGACTGGAACAGGGATGCAACCTCTTTCT	chr9	139978559	139978618	+	chr9:139978559-139978618	GO:0008152|GO:0070569	NM_207309	THC2516606	Hs.142076
A_24_P253755	0.00278364	1.73794	down	9.19223	9.12617	9.14513	8.41245	8.53143	8.1275	PIGL	9487	Homo sapiens phosphatidylinositol glycan anchor biosynthesis, class L (PIGL), mRNA [NM_004278]	NM_004278	phosphatidylinositol glycan anchor biosynthesis, class L	FALSE	ENST00000607144	TGTGATGTTTTGGGGATTCCACTCTCCAGTGTAATGATTATTGACAACAGGGATTTCCCA	chr17	16137335	16203211	+	chr17:16137335-16203211	GO:0006501|GO:0016254|GO:0005789|GO:0016021|GO:0044267|GO:0006506|GO:0000225|GO:0043687	NM_004278	THC2474220	Hs.499793
A_23_P77174	0.00253902	1.71937	down	9.52459	9.59211	9.89866	8.87425	8.87401	8.92144	PIGB	9488	Homo sapiens phosphatidylinositol glycan anchor biosynthesis, class B (PIGB), mRNA [NM_004855]	NM_004855	phosphatidylinositol glycan anchor biosynthesis, class B	FALSE	ENST00000539642	AGCAGATGTATTTTACCTAAATCCCTTAAACTGGTTACATAGAGAGTTTCATGATGATGC	chr15	55647074	55647133	+	chr15:55647074-55647133	GO:0006501|GO:0000030|GO:0016254|GO:0005789|GO:0016021|GO:0044267|GO:0006506|GO:0043687	NM_004855	THC2617403	Hs.612814
A_23_P319617	4.74e-05	1.69906	down	10.2822	10.1664	10.2015	9.41517	9.49128	9.44944	CHST7	56548	Homo sapiens carbohydrate (N-acetylglucosamine 6-O) sulfotransferase 7 (CHST7), mRNA [NM_019886]	NM_019886	carbohydrate (N-acetylglucosamine 6-O) sulfotransferase 7	FALSE	ENST00000276055	GTGGATATTTATGGCTGTAAAATAGGAAGAGCTTTAGTTCCCAGGCTGAACCTGCCACTG	chrX	46457408	46457467	+	chrX:46457408-46457467	GO:0006790|GO:0005976|GO:0005975|GO:0006044|GO:0008459|GO:0044281|GO:0030206|GO:0000139|GO:0009405|GO:0001517|GO:0016021|GO:0030204|GO:0030203	NM_019886	THC2472068	Hs.129955
A_23_P216489	4.35e-05	1.68571	down	13.0435	12.9491	12.9491	12.198	12.2736	12.21	GNE	10020	Homo sapiens glucosamine (UDP-N-acetyl)-2-epimerase/N-acetylmannosamine kinase (GNE), transcript variant 2, mRNA [NM_005476]	NM_005476	glucosamine (UDP-N-acetyl)-2-epimerase/N-acetylmannosamine kinase	FALSE	ENST00000539815	GGTGTAATCTCTCATGGTGAAATCTGCTCTGTACATCAGACAATTGCATTGCTACCAAGT	chr9	36214642	36214701	-	chr9:36214701-36214642	GO:0008761|GO:0006054|GO:0006045|GO:0006047|GO:0005524|GO:0046872|GO:0004553|GO:0005829|GO:0005737|GO:0046835|GO:0009384|GO:0006488|GO:0007155|GO:0044267|GO:0018279|GO:0043687	NM_005476	THC2601080	Hs.5920
A_23_P334751	0.000592	1.67887	down	11.9272	11.7577	11.9458	11.0761	11.222	11.0902	B3GALNT2	148789	Homo sapiens beta-1,3-N-acetylgalactosaminyltransferase 2 (B3GALNT2), transcript variant 1, mRNA [NM_152490]	NM_152490	beta-1,3-N-acetylgalactosaminyltransferase 2	FALSE	ENST00000366600	GTGCGGTGATCCTTGTCGATGTCAAGCAAGATAACAGGGACTTGAATTAGCAGAGTCTAA	chr1	235613495	235613554	-	chr1:235613554-235613495	GO:0008375|GO:0006493|GO:0000139|GO:0005783|GO:0006486|GO:0016021|GO:0008378|GO:0008376	NM_152490	THC2475542	Hs.498143
A_33_P3332627	0.0195982	1.67259	down	8.89866	8.95494	8.36807	8.11251	7.90135	7.98157			glucuronidase, beta pseudogene 10 [Source:HGNC Symbol;Acc:HGNC:42324] [ENST00000417412]			FALSE	ENST00000417412	GCCCTCCTGCCTCTGCGTCACTAATCAACATCAGTAATATGCTCAACCCCAAGAGGGGGG	chr7	57245466	57245525	-	chr7:57245525-57245466
A_23_P210330	0.00109742	1.65139	down	11.5731	11.7784	11.7799	10.9416	11.0904	10.9284	LGALSL	29094	Homo sapiens lectin, galactoside-binding-like (LGALSL), mRNA [NM_014181]	NM_014181	lectin, galactoside-binding-like	FALSE	ENST00000238875	AGGGAGCCCTGTTTGCCTTGAGATAAACGGCCTTGGCATTTTCTGGCATTAATGTAGAAA	chr2	64688319	64688378	+	chr2:64688319-64688378	GO:0005622|GO:0030246	NM_014181	THC2601441	Hs.372208
A_23_P104617	0.000882	1.62656	down	9.35499	9.15115	9.25354	8.45884	8.64073	8.55463	GYLTL1B	120071	Homo sapiens glycosyltransferase-like 1B (GYLTL1B), transcript variant 1, mRNA [NM_152312]	NM_152312	glycosyltransferase-like 1B	FALSE	ENST00000530437	ATTGGGCAGACACCAGGGCAACCTGCCCTCCGCCATCCCTGCTATTTAAATTATTTAAGG	chr11	45950427	45950486	+	chr11:45950427-45950486	GO:0030145|GO:0000139|GO:0015020|GO:0016021|GO:0042285|GO:0046716|GO:0035269	NM_152312	THC2479774	Hs.86543
A_23_P315892	0.00306662	1.60001	down	10.267	10.1234	10.1234	9.65908	9.33152	9.48887	ST6GALNAC6	30815	Homo sapiens ST6 (alpha-N-acetyl-neuraminyl-2,3-beta-galactosyl-1,3)-N-acetylgalactosaminide alpha-2,6-sialyltransferase 6 (ST6GALNAC6), transcript variant 1, mRNA [NM_013443]	NM_013443	ST6 (alpha-N-acetyl-neuraminyl-2,3-beta-galactosyl-1,3)-N-acetylgalactosaminide alpha-2,6-sialyltransferase 6	FALSE	ENST00000485320	TGGAAAACTTTAGGGTATTTTTGCGCAAACTCCTTCAGGGTTGGGGGACTCTGAAGGAAA	chr9	130648065	130648124	-	chr9:130648124-130648065	GO:0001665|GO:0006677|GO:0008373|GO:0009312|GO:0005886|GO:0006687|GO:0009988|GO:0005737|GO:0009100|GO:0000139|GO:0001574|GO:0016021|GO:0006488|GO:0044267|GO:0043687|GO:0018279	NM_013443	THC2466312	Hs.109672
A_23_P43273	6.4e-05	1.59989	down	8.2716	8.31894	8.38941	7.61865	7.64461	7.68276	EXT1	2131	Homo sapiens exostosin glycosyltransferase 1 (EXT1), mRNA [NM_000127]	NM_000127	exostosin glycosyltransferase 1	FALSE	ENST00000437196	ACGACTACTCCATGGTGTTGACAGGAGCTGCTATTTACCACAAATATTATCACTACCTAT	chr8	118817116	118819498	-	chr8:118819498-118817116	GO:0007369|GO:0005783|GO:0030176|GO:0044281|GO:0015012|GO:0015014|GO:0046872|GO:0042803|GO:0021772|GO:0007411|GO:0033692|GO:0030203|GO:0008375|GO:0050508|GO:0050509|GO:0005794|GO:0072498|GO:0046982|GO:0005975|GO:0016757|GO:0015020|GO:0006024|GO:0007165|GO:0001501|GO:0007492|GO:0001503|GO:0000139|GO:0005789|GO:0009405|GO:0006486|GO:0007498|GO:0016021|GO:0042328	NM_000127	THC2771763	Hs.492618
A_23_P13554	0.000288	1.56748	down	14.1711	14.2487	14.3115	13.5543	13.5635	13.6682	ALG8	79053	Homo sapiens ALG8, alpha-1,3-glucosyltransferase (ALG8), transcript variant 2, mRNA [NM_001007027]	NM_001007027	ALG8, alpha-1,3-glucosyltransferase	FALSE	ENST00000526737	TCCTGGAAGGTGAAGTACCCCTTCATCCCTTTGTTACTAACCTCAGTGTATTGTGCAGTA	chr11	77812088	77812147	-	chr11:77812147-77812088	GO:0006490|GO:0000033|GO:0005789|GO:0042281|GO:0016021|GO:0006487|GO:0006488|GO:0044267|GO:0043687|GO:0018279	NM_001007027	NP1206065	Hs.503368
A_23_P26117	0.00216728	1.56641	down	8.45831	8.18892	8.39405	7.61277	7.75046	7.73566	MAN2C1	4123	Homo sapiens mannosidase, alpha, class 2C, member 1 (MAN2C1), transcript variant 1, mRNA [NM_006715]	NM_006715	mannosidase, alpha, class 2C, member 1	FALSE	ENST00000564570	TACCCACTACAATACCTCTTGGGACTGGGCTCGATTTGAGGTGTGGGCCCATCGCTGGAT	chr15	75649224	75650581	-	chr15:75650581-75649224	GO:0030246|GO:0008270|GO:0004559|GO:0006013	NM_006715	NP707839	Hs.26232
A_23_P252145	0.00272401	1.56497	down	9.76427	9.82354	10.0407	9.19637	9.3286	9.16514	C1GALT1	56913	Homo sapiens core 1 synthase, glycoprotein-N-acetylgalactosamine 3-beta-galactosyltransferase 1 (C1GALT1), mRNA [NM_020156]	NM_020156	core 1 synthase, glycoprotein-N-acetylgalactosamine 3-beta-galactosyltransferase 1	FALSE	ENST00000436587	ATATGTCTATATATATGAGGAACTTGTGTTTTTTAAATGGTGGCCAGGTAGAGGAACTAG	chr7	7283565	7283624	+	chr7:7283565-7283624	GO:0060576|GO:0005515|GO:0006493|GO:0000139|GO:0001822|GO:0016266|GO:0016263|GO:0016021|GO:0001525|GO:0044267|GO:0046872|GO:0043687	NM_020156	THC2471568	Hs.239666
A_23_P11279	0.0011304	1.5626	down	10.7772	10.8101	11.0202	10.2136	10.2515	10.2106	ALG13	79868	Homo sapiens ALG13, UDP-N-acetylglucosaminyltransferase subunit (ALG13), transcript variant 2, mRNA [NM_018466]	NM_018466	ALG13, UDP-N-acetylglucosaminyltransferase subunit	FALSE	ENST00000482742	AGCACGCTTCCTGGGCTGTTACAGTCAATGGACTTATCAACACTGAAATGTTATCCTCCT	chrX	110928330	110931172	+	chrX:110928330-110931172	GO:0004577|GO:0006508|GO:0005789|GO:0030246|GO:0008234|GO:0006488|GO:0044267|GO:0030259|GO:0043687|GO:0018279	NM_018466	THC2507756	Hs.443061
A_24_P795594	0.00173639	1.54231	down	9.50696	9.65252	9.78248	9.0242	9.06745	8.97505	ALG9	79796	Homo sapiens ALG9, alpha-1,2-mannosyltransferase (ALG9), transcript variant 3, mRNA [NM_001077691]	NM_001077691	ALG9, alpha-1,2-mannosyltransferase	FALSE		AAGCATATTAAAGCTCACGTGTTAATCAGTGCATTCTTATGCTCCTACATTAAATGCCTT	chr11	111653233	111653292	-	chr11:111653292-111653233	GO:0000030|GO:0052926|GO:0016020|GO:0005783|GO:0005789|GO:0016021|GO:0006488|GO:0044267|GO:0052918|GO:0043687|GO:0018279	NM_001077691	THC2539409	Hs.745155
A_33_P3338186	0.00250714	1.52098	down	12.7272	12.5147	12.7608	12.0977	12.1181	11.9718	HEXDC	284004	Homo sapiens hexosaminidase (glycosyl hydrolase family 20, catalytic domain) containing (HEXDC), mRNA [NM_173620]	NM_173620	hexosaminidase (glycosyl hydrolase family 20, catalytic domain) containing	FALSE	ENST00000337014	ACCCGCTTTGTGATCTGCATGTGTGACACTGATTCTTTGGAAATAAAGAGTGGAAGCTGC	chr17	80400456	80400515	+	chr17:80400456-80400515	GO:0004563|GO:0005737|GO:0005975|GO:0005634	NM_173620	THC2474330	Hs.744207

## Sheet: up-fiftieth
	p:student T test; FC: fold changes; A:A2780; B:A2780-cp
ProbeName	p	FC (abs)	Regulation	A-1.txt:gProcessedSignal(normalized)	A-2.txt:gProcessedSignal(normalized)	A-3.txt:gProcessedSignal(normalized)	B-1.txt:gProcessedSignal(normalized)	B-2.txt:gProcessedSignal(normalized)	B-3.txt:gProcessedSignal(normalized)	GeneSymbol	EntrezGeneID	Description	GenbankAccession	GeneName	EnsemblID	Sequence	Chromosome Number_Avadis_	Chromosome Start Index_Avadis_	Chromosome End Index_Avadis_	Chromosome Strand_Avadis_	GenomicCoordinates	Go	RefSeqAccession	TIGRID	UniGeneID
A_23_P67847	1.58e-10	3613.71	up	2.04876	2.02316	1.96809	13.8337	13.8533	13.8108	GALNT14	79623	Homo sapiens polypeptide N-acetylgalactosaminyltransferase 14 (GALNT14), transcript variant 1, mRNA [NM_024572]	NM_024572	polypeptide N-acetylgalactosaminyltransferase 14	ENST00000349752	AAGCCTTCTTTTTCACTAGGCCAGGACTACATTGAGAGATGAAGAATGGAGGTTGTTTCC	chr2	31133370	31133429	-	chr2:31133429-31133370	GO:0004653|GO:0006493|GO:0000139|GO:0030246|GO:0016266|GO:0016021|GO:0044267|GO:0046872|GO:0043687	NM_024572	THC2464720	Hs.468058
A_23_P63026	4.74e-09	376.444	up	2.07156	2.03275	1.93874	10.5288	10.6055	10.5776	LGALS8	3964	Homo sapiens lectin, galactoside-binding, soluble, 8 (LGALS8), transcript variant 1, mRNA [NM_006499]	NM_006499	lectin, galactoside-binding, soluble, 8	ENST00000528259	TGATAATTTACTGTGATGTTAGAGAATTCAAGGTTGCAGTAAATGGCGTACACAGCCTGG	chr1	236711313	236711372	+	chr1:236711313-236711372	GO:0005515|GO:0005737|GO:0016020|GO:0031295|GO:0002317|GO:0030246|GO:0005615|GO:0070062	NM_006499	THC2540379	Hs.4082
A_33_P3303414	9.21e-06	78.1902	up	2.87958	3.44342	3.6013	9.54078	9.66052	9.58975	MAN1A1	4121	Homo sapiens mannosidase, alpha, class 1A, member 1 (MAN1A1), mRNA [NM_005907]	NM_005907	mannosidase, alpha, class 1A, member 1	ENST00000368468	GGACCATCTTTATGACCTGCTTTCTGTTTTTCAATATCATACATTGGTGTATGTCAAAGA	chr6	119499288	119499347	-	chr6:119499347-119499288	GO:0005793|GO:0005794|GO:0005783|GO:0004571|GO:0005509|GO:0015923|GO:0005737|GO:0000139|GO:0016020|GO:0016021|GO:0044267|GO:0070062|GO:0018279|GO:0043687	NM_005907	THC2660462	Hs.102788
A_23_P76071	3.28e-05	34.1033	up	3.86644	3.03038	3.30649	8.47591	8.46315	8.53977	B3GNT4	79369	Homo sapiens UDP-GlcNAc:betaGal beta-1,3-N-acetylglucosaminyltransferase 4 (B3GNT4), mRNA [NM_030765]	NM_030765	UDP-GlcNAc:betaGal beta-1,3-N-acetylglucosaminyltransferase 4	ENST00000535274	TCCAGGCTATCATGGAAGATGCTGAACTCTTCCCCATTGATGATGTCTTTGTGGGTATGT	chr12	122691670	122691729	+	chr12:122691670-122691729	GO:0005975|GO:0030311|GO:0016266|GO:0044281|GO:0008378|GO:0042339|GO:0008532|GO:0000139|GO:0006493|GO:0018146|GO:0009405|GO:0016021|GO:0044267|GO:0030203|GO:0043687	NM_030765	THC2505853	Hs.363315
A_23_P17695	0.0012207	32.832	up	3.12092	3.86	5.22515	9.11236	9.09803	9.10677	SLC37A1	54020	Homo sapiens solute carrier family 37 (glucose-6-phosphate transporter), member 1 (SLC37A1), mRNA [NM_018964]	NM_018964	solute carrier family 37 (glucose-6-phosphate transporter), member 1	ENST00000352133	CCGGACTGACCTAAAAACTAATTGTCGAGAAGCCAAGGGTGAGGAGGCAGGAAGCACCTC	chr21	44001065	44001123	+	chr21:44001065-44001123	GO:0005215|GO:0016020|GO:0008643|GO:0016021|GO:0055085	NM_018964	THC2463116	Hs.547009
A_23_P143935	2.56e-05	30.8639	up	5.87599	6.6489	6.31673	11.1729	11.254	11.2583	PIGZ	80235	Homo sapiens phosphatidylinositol glycan anchor biosynthesis, class Z (PIGZ), mRNA [NM_025163]	NM_025163	phosphatidylinositol glycan anchor biosynthesis, class Z	ENST00000412723	GTTGTACTTCATGGCACTCTGATGCCTGCTGTCTCAGTGTTTGGTTATTATGCAAACAAG	chr3	196673256	196673315	-	chr3:196673315-196673256	GO:0000030|GO:0005783|GO:0005789|GO:0000026|GO:0016021|GO:0006506	NM_025163	THC2474865	Hs.518403
A_33_P3846177	4.15e-07	21.7036	up	8.72556	8.52952	8.75511	13.0856	13.113	13.1312	B4GALNT1	2583	Homo sapiens beta-1,4-N-acetyl-galactosaminyl transferase 1 (B4GALNT1), transcript variant 1, mRNA [NM_001478]	NM_001478	beta-1,4-N-acetyl-galactosaminyl transferase 1	ENST00000552468	TCTTAGTTGTGTCTCTGCAATGCTGTGGGCACAAAGGAAGGGGCACCAGAGTCCCTGTGC	chr12	58019955	58020014	-	chr12:58020014-58019955	GO:0030173|GO:0016020|GO:0006687|GO:0005886|GO:0019915|GO:0005975|GO:0003947|GO:0001574|GO:0006486|GO:0007283|GO:0030259	NM_001478	THC2483661	Hs.159481
A_23_P383986	1.27e-06	20.4856	up	5.41603	5.73122	5.61367	9.91087	9.95515	9.96452	CHST15	51363	Homo sapiens carbohydrate (N-acetylgalactosamine 4-sulfate 6-O) sulfotransferase 15 (CHST15), transcript variant 1, mRNA [NM_015892]	NM_015892	carbohydrate (N-acetylgalactosamine 4-sulfate 6-O) sulfotransferase 15	ENST00000346248	ATTGAAGTTCCTTTTTGTTCTCAAAAGTTGTGACCGTGTTAAATTGTACTCCCTTAGTCC	chr10	125767301	125767360	-	chr10:125767360-125767301	GO:0030206|GO:0000139|GO:0005975|GO:0009405|GO:0050659|GO:0044281|GO:0019319|GO:0016021|GO:0050656|GO:0030204|GO:0030203	NM_015892	THC2461059	Hs.287537
A_23_P40847	4.16e-05	19.1975	up	5.77317	5.921	6.47444	10.4176	10.3001	10.2394	CHST2	9435	Homo sapiens carbohydrate (N-acetylglucosamine-6-O) sulfotransferase 2 (CHST2), mRNA [NM_004267]	NM_004267	carbohydrate (N-acetylglucosamine-6-O) sulfotransferase 2	ENST00000309575	GTTCCAGTAACCCAAATCTTGTTTACAAAATATTCGTGGTATCTGTGAACATGTTAAGAG	chr3	142841583	142841642	+	chr3:142841583-142841642	GO:0005802|GO:0006790|GO:0005975|GO:0031228|GO:0006044|GO:0007275|GO:0044281|GO:0042339|GO:0006954|GO:0000139|GO:0018146|GO:0008146|GO:0009405|GO:0001517|GO:0016021|GO:0030203	NM_004267	THC2463433	Hs.8786
A_23_P41166	1.79e-07	15.0493	up	6.55985	6.54521	6.68847	10.4748	10.4984	10.5552	B3GALNT1	8706	Homo sapiens beta-1,3-N-acetylgalactosaminyltransferase 1 (globoside blood group) (B3GALNT1), transcript variant 5, mRNA [NM_001038628]	NM_001038628	beta-1,3-N-acetylgalactosaminyltransferase 1 (globoside blood group)	ENST00000392781	AAAGGGGAGCACTCCTTGCCCCCTGTTCCTGGGTTTATGCAGTTTTCTTTTTAGAGTTTA	chr3	160802289	160802348	-	chr3:160802348-160802289	GO:0009312|GO:0000139|GO:0008499|GO:0006486|GO:0016021|GO:0047273	NM_001038628	THC2490103	Hs.418062
A_33_P3304133	0.000199	13.5532	up	4.769	4.34985	5.31128	8.56667	8.44271	8.70244	GLB1L2	89944	Homo sapiens galactosidase, beta 1-like 2 (GLB1L2), mRNA [NM_138342]	NM_138342	galactosidase, beta 1-like 2	ENST00000339772	AATCCTCACCCTGCGTCTTCCCAAGTTAGCAGGTGTCTCTGGTGTTCAGTGAGGAGGACA	chr11	134245578	134245637	+	chr11:134245578-134245637	GO:0005773|GO:0004565|GO:0005975|GO:0005576	NM_138342	NP526814	Hs.436178
A_23_P18372	4.84e-06	11.6528	up	6.8658	7.00786	7.21137	10.5058	10.6269	10.5802	B3GNT5	84002	Homo sapiens UDP-GlcNAc:betaGal beta-1,3-N-acetylglucosaminyltransferase 5 (B3GNT5), mRNA [NM_032047]	NM_032047	UDP-GlcNAc:betaGal beta-1,3-N-acetylglucosaminyltransferase 5	ENST00000326505	AAATGTCAACAAAGGGAAAATAAACTATCAGCTTGGATGGTCACTTGAATAGAAGATGGT	chr3	182990933	182990992	+	chr3:182990933-182990992	GO:0009247|GO:0047256|GO:0016266|GO:0008457|GO:0007417|GO:0008378|GO:0005622|GO:0000139|GO:0006493|GO:0006486|GO:0016021|GO:0044267|GO:0043687	NM_032047	THC2462855	Hs.718506
A_33_P3321657	7.99e-06	11.6328	up	8.39276	8.58213	8.62934	11.8977	12.2292	12.0977	HSPG2	3339	Homo sapiens heparan sulfate proteoglycan 2 (HSPG2), transcript variant 1, mRNA [NM_001291860]	NM_001291860	heparan sulfate proteoglycan 2	ENST00000374695	TAGAAGGGACCCTCCTGTGGTCTTTGTCTTGATTTTTCTTAATAAACGGTGCTATCCCCG	chr1	22148740	22148799	-	chr1:22148799-22148740	GO:0005515|GO:0005886|GO:0007603|GO:0048704|GO:0044281|GO:0005615|GO:0046872|GO:0008104|GO:0022617|GO:0002062|GO:0030198|GO:0060351|GO:0030204|GO:0030203|GO:0070062|GO:0043202|GO:0005975|GO:0005796|GO:0005605|GO:0006027|GO:0005576|GO:0001525|GO:0008022|GO:0001523|GO:0006024|GO:0048738|GO:0031012|GO:0001958|GO:0007420|GO:0009405|GO:0042157|GO:0005925	NM_001291860	THC2571330	Hs.562227
A_33_P3398912	3.66e-06	8.81965	up	9.2595	9.1403	8.95815	12.2701	12.2478	12.2622	SLC2A6	11182	Homo sapiens solute carrier family 2 (facilitated glucose transporter), member 6 (SLC2A6), transcript variant 1, mRNA [NM_017585]	NM_017585	solute carrier family 2 (facilitated glucose transporter), member 6	ENST00000485978	GGCAGCTCCTATCTGCAAACTGTGTTCACCCTTTTGTAAAAATAAAGGAACTGGACCTGT	chr9	136336217	136336276	-	chr9:136336276-136336217	GO:0016020|GO:0015758|GO:0005886|GO:0016021|GO:0055085|GO:0005355	NM_017585	THC2665909	Hs.244378
A_33_P3317603	6.05e-06	8.02816	up	5.87351	5.84675	6.13689	8.91314	8.99015	8.96907	B4GALNT4	338707	Homo sapiens beta-1,4-N-acetyl-galactosaminyl transferase 4 (B4GALNT4), mRNA [NM_178537]	NM_178537	beta-1,4-N-acetyl-galactosaminyl transferase 4	ENST00000526584	TACAAGTCGGACTTTGACCGGGTTGGAGGAATGAACACGGAGGAGTTCCGAGACCAGTGG	chr11	380863	380922	+	chr11:380863-380922	GO:0032580|GO:0008152|GO:0016021|GO:0033842|GO:0008376	NM_178537	THC2496033	Hs.148074
A_24_P251950	1.26e-05	7.67265	up	6.26708	6.37177	6.32773	9.3207	9.05264	9.41241	UGT3A2	167127	Homo sapiens UDP glycosyltransferase 3 family, polypeptide A2 (UGT3A2), transcript variant 1, mRNA [NM_174914]	NM_174914	UDP glycosyltransferase 3 family, polypeptide A2	ENST00000504685	TGGCCAAAAATCATCCTTTCCACTTGCTAATTTTGCTACAAATTCATCCTTACTAGCTCC	chr5	36035608	36035667	-	chr5:36035667-36035608	GO:0052696|GO:0009813|GO:0071412|GO:0015020|GO:0008194|GO:0016021|GO:0043231	NM_174914	THC2471912	Hs.348941
A_33_P3703501	3.52e-06	7.437	up	6.53864	6.75881	6.79443	9.5914	9.58225	9.60239	GALNT10	55568	Homo sapiens polypeptide N-acetylgalactosaminyltransferase 10 (GALNT10), mRNA [NM_198321]	NM_198321	polypeptide N-acetylgalactosaminyltransferase 10	ENST00000520647	GAATTGAGATTCATCATCAAAGAGCAATGCAGCGTCGTTAAAATAAAAACTGTGCCTTTT	chr5	153798492	153798551	+	chr5:153798492-153798551	GO:0004653|GO:0006493|GO:0000139|GO:0030246|GO:0016266|GO:0016021|GO:0044267|GO:0046872|GO:0043687	NM_198321	THC2470576	Hs.631797
A_23_P415652	0.000272	7.22086	up	5.19587	5.44402	5.98205	8.30109	8.44834	8.42902	GALNT12	79695	Homo sapiens polypeptide N-acetylgalactosaminyltransferase 12 (GALNT12), mRNA [NM_024642]	NM_024642	polypeptide N-acetylgalactosaminyltransferase 12	ENST00000375011	GAGAATCAGAAGTTCATCTTGCAGGAGGATGGATCTTTATTTCACGAACAGTCCAAGAAA	chr9	101608379	101611266	+	chr9:101608379-101611266	GO:0004653|GO:0006493|GO:0000139|GO:0030246|GO:0016266|GO:0016021|GO:0044267|GO:0046872|GO:0043687	NM_024642	THC2470561	Hs.47099
A_23_P91697	3.81e-06	7.12891	up	5.74343	5.83518	5.91858	8.54439	8.70523	8.74862	LARGE	9215	Homo sapiens like-glycosyltransferase (LARGE), transcript variant 1, mRNA [NM_004737]	NM_004737	like-glycosyltransferase	ENST00000402320	AAGATTCACGTATCCATCTGGAGACCTACAGGAAGAAAGTGATTGGGTTCCTCTGGTTCT	chr22	33669332	33669391	-	chr22:33669391-33669332	GO:0008375|GO:0005794|GO:0030145|GO:0016757|GO:0006688|GO:0006044|GO:0015020|GO:0046716|GO:0035269|GO:0030173|GO:0009101|GO:0060538|GO:0006486|GO:0043403|GO:0042285	NM_004737	NP1400257	Hs.474667
A_23_P250380	0.000185	6.69744	up	5.50678	5.64189	5.94336	8.43961	8.16292	8.72033	MAN2B2	23324	Homo sapiens mannosidase, alpha, class 2B, member 2 (MAN2B2), transcript variant 1, mRNA [NM_015274]	NM_015274	mannosidase, alpha, class 2B, member 2	ENST00000505907	ATGCGTCATTCATTCACAAAACACAAACCCAGGACTTTCTGCCTAAGGCAGAACACAAGA	chr4	6623280	6623339	+	chr4:6623280-6623339	GO:0030246|GO:0008270|GO:0004559|GO:0070062|GO:0006013	NM_015274	THC2462858	Hs.188464
A_23_P45475	4.67e-07	6.00554	up	12.2607	12.2993	12.3528	14.9546	14.8784	14.8387	GLA	2717	Homo sapiens galactosidase, alpha (GLA), mRNA [NM_000169]	NM_000169	galactosidase, alpha	ENST00000466414	ATCACACAGCTCCTCCCTGTGAAAAGGAAGCTAGGGTTCTATGAATGGACTTCAAGGTTA	chrX	100652878	100652937	-	chrX:100652937-100652878	GO:0005515|GO:0006665|GO:0005794|GO:0009311|GO:0006687|GO:0046477|GO:0052692|GO:0046479|GO:0005102|GO:0016936|GO:0005576|GO:0016139|GO:0044281|GO:0003824|GO:0005764|GO:0042803|GO:0005737|GO:0051001|GO:0016787|GO:0045019|GO:0004557|GO:0070062|GO:0043202	NM_000169	THC2568094	Hs.69089
A_23_P86900	2.19e-05	5.69693	up	7.39995	7.38887	7.70441	9.9325	10.0402	10.0511	B4GAT1	11041	Homo sapiens beta-1,4-glucuronyltransferase 1 (B4GAT1), mRNA [NM_006876]	NM_006876	beta-1,4-glucuronyltransferase 1	ENST00000311181	AATCAGATGAAGGCATAAAATTTAGTTCTTAGCTCTTGAACAGAAGCCTAAAATTCCTGG	chr11	66112994	66113053	-	chr11:66113053-66112994	GO:0005794|GO:0005975|GO:0030311|GO:0015020|GO:0044281|GO:0046872|GO:0035269|GO:0042339|GO:0030173|GO:0008532|GO:0000139|GO:0018146|GO:0007411|GO:0009405|GO:0030203|GO:0070062	NM_006876	THC2652716	Hs.8526
A_33_P3255209	1.88e-05	5.31195	up	11.1701	11.4426	11.426	13.7208	13.8549	13.6907	MGAT5	4249	Homo sapiens mannosyl (alpha-1,6-)-glycoprotein beta-1,6-N-acetyl-glucosaminyltransferase (MGAT5), mRNA [NM_002410]	NM_002410	mannosyl (alpha-1,6-)-glycoprotein beta-1,6-N-acetyl-glucosaminyltransferase	ENST00000281923	TGTCCTGGCATAGAGAGCACTGCTTTGTTTTCCACTGTTGTAGAGAAAACTAGGGAGAAC	chr2	135212103	135212162	+	chr2:135212103-135212162	GO:0030144|GO:0000139|GO:0016021|GO:0044267|GO:0070062|GO:0043687|GO:0018279	NM_002410	THC2690613	Hs.4988
A_23_P15357	0.000206	5.21458	up	8.01681	7.71431	7.75012	10.2787	9.90884	10.4413	LGALS3BP	3959	Homo sapiens lectin, galactoside-binding, soluble, 3 binding protein (LGALS3BP), mRNA [NM_005567]	NM_005567	lectin, galactoside-binding, soluble, 3 binding protein	ENST00000587251	GGGCCTTTGGTCAAATATTCTTCTGATTACTTCCAAGCCCCCTCTGACTACAGATACTAC	chr17	76968048	76968107	-	chr17:76968107-76968048	GO:0031012|GO:0007165|GO:0006968|GO:0016020|GO:0005578|GO:0072562|GO:0007155|GO:0005615|GO:0006898|GO:0070062|GO:0005044	NM_005567	THC2551655	Hs.514535
A_23_P35970	9.38e-07	5.11505	up	10.1006	10.0284	10.0117	12.3528	12.3754	12.4767	SLC37A4	2542	Homo sapiens solute carrier family 37 (glucose-6-phosphate transporter), member 4 (SLC37A4), transcript variant 4, mRNA [NM_001467]	NM_001467	solute carrier family 37 (glucose-6-phosphate transporter), member 4	ENST00000527992	TGGAAGTTATCAGTGGCTAGTGAGGTCCCAGCTCCCTGATCCTATGCTCTATTTAAAAGA	chr11	118895420	118895479	-	chr11:118895479-118895420	GO:0005215|GO:0005783|GO:0005975|GO:0030176|GO:0015760|GO:0044281|GO:0042593|GO:0055085|GO:0008645|GO:0015152|GO:0015758|GO:0016020|GO:0005789|GO:0006810|GO:0009405|GO:0006006|GO:0016021	NM_001467	THC2589513	Hs.719203
A_23_P250800	3.19e-05	5.08182	up	6.75692	6.99569	7.10945	9.22705	9.38087	9.29017	ST3GAL6	10402	Homo sapiens ST3 beta-galactoside alpha-2,3-sialyltransferase 6 (ST3GAL6), transcript variant 1, mRNA [NM_006100]	NM_006100	ST3 beta-galactoside alpha-2,3-sialyltransferase 6	ENST00000477899	ATGTCACGAAGTTCACCTAGCTGGTTTTAAATACAACTTTTCTGACCTCAAGAGTCCTTT	chr3	98510738	98510797	+	chr3:98510738-98510797	GO:0006664|GO:0009311|GO:0005975|GO:0044281|GO:0042339|GO:0030173|GO:0052798|GO:0000139|GO:0018146|GO:0009405|GO:0071354|GO:0016021|GO:0006488|GO:0044267|GO:0030203|GO:0006464|GO:0070062|GO:0043687|GO:0018279	NM_006100	THC2493961	Hs.148716
A_23_P7727	1.58e-06	4.86161	up	12.5464	12.69	12.7108	14.9245	14.9346	14.9323	HAPLN1	1404	Homo sapiens hyaluronan and proteoglycan link protein 1 (HAPLN1), mRNA [NM_001884]	NM_001884	hyaluronan and proteoglycan link protein 1	ENST00000274341	GCTTCGTGGGTTTCCCAGATAAAAAGCATAAGCTGTATGGTGTCTACTGCTTCAGAGCAT	chr5	82937323	82937382	-	chr5:82937382-82937323	GO:0031012|GO:0001501|GO:0005540|GO:0030198|GO:0005578|GO:0005576|GO:0007417|GO:0007155|GO:0005201	NM_001884	THC2463964	Hs.2799
A_23_P422071	0.000535	3.8248	up	7.20602	6.76128	7.40826	9.06103	9.0549	9.06578	B3GALT4	8705	Homo sapiens UDP-Gal:betaGlcNAc beta 1,3-galactosyltransferase, polypeptide 4 (B3GALT4), mRNA [NM_003782]	NM_003782	UDP-Gal:betaGlcNAc beta 1,3-galactosyltransferase, polypeptide 4	ENST00000383209	TTCTCTCAAGCTAGGGCAGAAGAGGGTGTCAAGCTCCTCAATAAACTTGTCTCCACTTAA	chr6	33246543	33246603	+	chr6:33246543-33246603	GO:0000139|GO:0008499|GO:0047915|GO:0006486|GO:0016021	NM_003782	THC2471842	Hs.534375
A_23_P106922	0.00289604	3.64475	up	5.71903	6.39648	6.64554	8.12133	8.25114	7.98604	CHST6	4166	Homo sapiens carbohydrate (N-acetylglucosamine 6-O) sulfotransferase 6 (CHST6), mRNA [NM_021615]	NM_021615	carbohydrate (N-acetylglucosamine 6-O) sulfotransferase 6	ENST00000332272	GGCCAGCTGAGCCCAGCACTGCGGCCAAGTCGAAGCTTTAGGAGCAATAAAAGTGCTTAT	chr16	75507022	75507046	-	chr16:75507046-75507022	GO:0006790|GO:0005794|GO:0018146|GO:0000139|GO:0005975|GO:0009405|GO:0006044|GO:0044281|GO:0016021|GO:0001517|GO:0030203|GO:0042339	NM_021615	THC2493337	Hs.655622
A_24_P217330	9.85e-05	3.28845	up	7.53348	7.49566	7.51793	9.36317	9.01543	9.3207	POMGNT2	84892	Homo sapiens protein O-linked mannose N-acetylglucosaminyltransferase 2 (beta 1,4-) (POMGNT2), mRNA [NM_032806]	NM_032806	protein O-linked mannose N-acetylglucosaminyltransferase 2 (beta 1,4-)	ENST00000344697	CCGCCTCACTGTCTCCTGGCAGATCCCATGGAACCTTAAATACCTGAAGGTGAGGGAGGT	chr3	43121365	43121424	-	chr3:43121424-43121365	GO:0008375|GO:0006493|GO:0005783|GO:0005789|GO:0016021|GO:0001764|GO:0035269	NM_032806	THC2462836	Hs.745002
A_23_P60718	0.000932	3.14484	up	7.36272	7.0823	7.22241	9.16916	8.5796	8.87763	ALG12	79087	Homo sapiens ALG12, alpha-1,6-mannosyltransferase (ALG12), mRNA [NM_024105]	NM_024105	ALG12, alpha-1,6-mannosyltransferase	ENST00000330817	CAGCCCTCAGCAGCCACAGGCCTTCCAGGAGCTGTTATCACTACCAGTTTCTGGCACAAT	chr22	50297415	50297474	-	chr22:50297474-50297415	GO:0000030|GO:0005783|GO:0016020|GO:0006457|GO:0000009|GO:0005789|GO:0006487|GO:0016021|GO:0006488|GO:0044267|GO:0018279|GO:0043687|GO:0052917	NM_024105	THC2612529	Hs.526711
A_23_P166459	5.97e-05	3.12712	up	15.2113	14.9195	15.0397	16.6315	16.7625	16.7111	LGALS1	3956	Homo sapiens lectin, galactoside-binding, soluble, 1 (LGALS1), mRNA [NM_002305]	NM_002305	lectin, galactoside-binding, soluble, 1	ENST00000425542	CCAGATGGATACGAATTCAAGTTCCCCAACCGCCTCAACCTGGAGGCCATCAACTACATG	chr22	38075652	38075711	+	chr22:38075652-38075711	GO:0005515|GO:0031295|GO:0034120|GO:0010812|GO:0016936|GO:0005634|GO:0048678|GO:0005615|GO:0042803|GO:0005622|GO:0005737|GO:0001948|GO:0045445|GO:0004871|GO:0071333|GO:0043123|GO:0070062|GO:0030395|GO:0009986|GO:0042493|GO:0005578|GO:0006915|GO:0042981|GO:0033555|GO:0031012|GO:0007165|GO:0071407|GO:0043236|GO:0002317|GO:0010977	NM_002305	THC2647273	Hs.445351
A_33_P3349444	7.47e-06	2.97058	up	11.6319	11.4838	11.5368	13.1022	13.0825	13.18	NAGA	4668	Homo sapiens N-acetylgalactosaminidase, alpha- (NAGA), mRNA [NM_000262]	NM_000262	N-acetylgalactosaminidase, alpha-	ENST00000402937	TTCGAATTAGGAGTAGAGAGATCTGACCTCTTGCCAGGAATGCCCATGGATCATGTGATT	chr22	42455876	42455935	-	chr22:42455935-42455876	GO:0005737|GO:0016052|GO:0009311|GO:0046477|GO:0019377|GO:0016139|GO:0004557|GO:0008456|GO:0005764|GO:0042803|GO:0070062	NM_000262	THC2689744	Hs.75372
A_24_P75072	0.000241	2.95386	up	9.29907	9.24879	9.38277	11.0418	10.642	10.9346	SMUG1	23583	Homo sapiens single-strand-selective monofunctional uracil-DNA glycosylase 1 (SMUG1), transcript variant 1, mRNA [NM_014311]	NM_014311	single-strand-selective monofunctional uracil-DNA glycosylase 1	ENST00000503306	ATCTACAATCCCGTGGAGTATGCATGGGAGCCACATCGCAACTACGTGACTCGCTACTGC	chr12	54577506	54577565	-	chr12:54577565-54577506	GO:0004844|GO:0005515|GO:0005730|GO:0000703|GO:0003677|GO:0043231|GO:0019104|GO:0006281|GO:0017065|GO:0006284|GO:0045008|GO:0006285|GO:0005654|GO:0000737	NM_014311	THC2577916	Hs.731659
A_24_P281975	1.45e-05	2.93386	up	9.20829	9.18532	9.30493	10.7257	10.8834	10.7479	GNPTAB	79158	Homo sapiens N-acetylglucosamine-1-phosphate transferase, alpha and beta subunits (GNPTAB), mRNA [NM_024312]	NM_024312	N-acetylglucosamine-1-phosphate transferase, alpha and beta subunits	ENST00000299314	AGATCATGATCTCAACAATATTCTTCCAAAATGGCATACATCTTTTGTACAAAGAACTTG	chr12	102139358	102139417	-	chr12:102139417-102139358	GO:0009306|GO:0005794|GO:0003976|GO:0000139|GO:0005509|GO:0046835|GO:0005634|GO:0016021|GO:0007040|GO:0030154|GO:0008134	NM_024312	THC2705715	Hs.46850
A_33_P3268649	0.000434	2.87258	up	7.01328	6.84147	7.0412	8.62495	8.23195	8.60608	SLC2A11	66035	Homo sapiens solute carrier family 2 (facilitated glucose transporter), member 11 (SLC2A11), transcript variant 4, mRNA [NM_001282864]	NM_001282864	solute carrier family 2 (facilitated glucose transporter), member 11	ENST00000436643	CGCAAAGCAGGCTCCTTTGAGATGATCATGCTGGGAAGACTGCTCGTGGGAGTCAATGCA	chr22	24217368	24217427	+	chr22:24217368-24217427	GO:0005886|GO:0022891|GO:0008643|GO:0016021|GO:0055085	NM_001282864	THC2517919	Hs.743282
A_23_P313632	1.07e-05	2.83278	up	8.67453	8.77448	8.69981	10.2665	10.2627	10.1263	FUT8	2530	Homo sapiens fucosyltransferase 8 (alpha (1,6) fucosyltransferase) (FUT8), transcript variant 1, mRNA [NM_178155]	NM_178155	fucosyltransferase 8 (alpha (1,6) fucosyltransferase)	ENST00000557164	CGGAACAGCTCCTTACTCTGAGGAAGTTGATTCTTATTTGATGGTGGTATTGTGACCACT	chr14	66209523	66209582	+	chr14:66209523-66209582	GO:0017124|GO:0005737|GO:0006491|GO:0032580|GO:0007179|GO:0046368|GO:0018279|GO:0070062|GO:0036071|GO:0042355|GO:0009312|GO:0005794|GO:0007585|GO:0033578|GO:0001701|GO:0016020|GO:0000139|GO:0016477|GO:0007229|GO:0043112|GO:0016021|GO:0008424|GO:0006487|GO:0044267|GO:0043687	NM_178155	THC2756573	Hs.597649
A_23_P336796	9.03e-06	2.83062	up	7.84119	7.90635	7.76707	9.31702	9.29483	9.40613	GXYLT1	283464	Homo sapiens glucoside xylosyltransferase 1 (GXYLT1), transcript variant 1, mRNA [NM_173601]	NM_173601	glucoside xylosyltransferase 1	ENST00000398675	CACACATAGCACACTATAGCAACCTCTTGTAAAAAATCATGAAGATAGAATTCAACAGTG	chr12	42476605	42476664	-	chr12:42476664-42476605	GO:0035252|GO:0000139|GO:0005975|GO:0009405|GO:0016266|GO:0044281|GO:0016021|GO:0030204|GO:0030203	NM_173601	THC2534535	Hs.259347
A_23_P52031	9.74e-05	2.80613	up	11.5483	11.7513	11.7593	13.0882	13.1332	13.3032	PGM1	5236	Homo sapiens phosphoglucomutase 1 (PGM1), transcript variant 1, mRNA [NM_002633]	NM_002633	phosphoglucomutase 1	ENST00000540265	TGCATTGCTGCTGCGTGGGTATTTGTCTCCTTAGCCATCAGGTACAGTTTACACTACAAT	chr1	64125582	64125641	+	chr1:64125582-64125641	GO:0000287|GO:0005975|GO:0005978|GO:0006094|GO:0019388|GO:0044281|GO:0015629|GO:0006096|GO:0005829|GO:0005737|GO:0004614|GO:0009405|GO:0006006|GO:0005980|GO:0070062	NM_002633	THC2470245	Hs.1869
A_24_P408457	0.000346	2.7995	up	7.04026	6.77142	6.97741	8.44519	8.22333	8.57607	NAGA	4668	Homo sapiens N-acetylgalactosaminidase, alpha- (NAGA), mRNA [NM_000262]	NM_000262	N-acetylgalactosaminidase, alpha-	ENST00000396398	CTGAGGTCCTTGTATTTAGGGTATGGTGTAAAAACTTACATATGCACATTTTGTTACATC	chr22	42454984	42455043	-	chr22:42455043-42454984	GO:0005737|GO:0016052|GO:0009311|GO:0046477|GO:0019377|GO:0016139|GO:0004557|GO:0008456|GO:0005764|GO:0042803|GO:0070062	NM_000262	THC2465797	Hs.75372
A_23_P209183	2.1e-05	2.71125	up	8.96765	8.83081	8.90876	10.406	10.247	10.3711	COLGALT1	79709	Homo sapiens collagen beta(1-O)galactosyltransferase 1 (COLGALT1), mRNA [NM_024656]	NM_024656	collagen beta(1-O)galactosyltransferase 1	ENST00000252599	GGTGTGGGAACTTCTCACTCATTGGCTTCTTTCCCACACACCTGAAGAGCACTGACTGTG	chr19	17693237	17693296	+	chr19:17693237-17693296	GO:0016020|GO:0030198|GO:0050211|GO:0005788	NM_024656	THC2716138	Hs.418795
A_23_P134058	0.000259	2.70159	up	7.00986	7.10794	7.35911	8.70046	8.52268	8.5552	GFOD1	54438	Homo sapiens glucose-fructose oxidoreductase domain containing 1 (GFOD1), transcript variant 4, mRNA [NM_001242629]	NM_001242629	glucose-fructose oxidoreductase domain containing 1	ENST00000379278	ATTTTGGCAAGTGTACATGGCTAAGAACAAGTGGAATCAGAATTCAACTTAAGTTTGCTT	chr6	13469799	13469858	-	chr6:13469858-13469799	GO:0016491|GO:0005576|GO:0055114	NM_001242629	THC2478111	Hs.484686
A_24_P285768	6.51e-05	2.69581	up	7.29924	7.44455	7.52728	8.75784	8.89117	8.91422	EDEM1	9695	Homo sapiens ER degradation enhancer, mannosidase alpha-like 1 (EDEM1), mRNA [NM_014674]	NM_014674	ER degradation enhancer, mannosidase alpha-like 1	ENST00000256497	ATTACCACCTGTAATTCCTCTTTGGATTGTGTAGACTCAACATGAGACATTCCTTTCTGC	chr3	5260840	5260899	+	chr3:5260840-5260899	GO:0005515|GO:0004571|GO:0005509|GO:0030176|GO:0030433|GO:0030968|GO:0051787|GO:0006457|GO:0005789|GO:0006987|GO:0044267|GO:0018279|GO:0043687	NM_014674	THC2506108	Hs.224616
A_23_P413788	0.000129	2.59504	up	7.98409	7.84429	8.03523	9.23439	9.47872	9.27778	FUT11	170384	Homo sapiens fucosyltransferase 11 (alpha (1,3) fucosyltransferase) (FUT11), transcript variant 1, mRNA [NM_173540]	NM_173540	fucosyltransferase 11 (alpha (1,3) fucosyltransferase)	ENST00000394790	TTTATCTTAATGATGAGTAGCCAAGGTCTAACATAGGGCCTCTCCTCAAGGAGAGATGGA	chr10	75535586	75535645	+	chr10:75535586-75535645	GO:0046920|GO:0032580|GO:0006486|GO:0016021|GO:0036065|GO:0070062	NM_173540	THC2473454	Hs.588854
A_33_P3363260	0.000646	2.56704	up	6.76528	7.23953	7.07604	8.41063	8.40964	8.3409	PGM2L1	283209	Homo sapiens phosphoglucomutase 2-like 1 (PGM2L1), mRNA [NM_173582]	NM_173582	phosphoglucomutase 2-like 1	ENST00000298198	GGATTTCTTGTGGTTTTAGCCAAATGAAGTGTTATCAGTAATAAACAGGTCTCTTCATAG	chr11	74041362	74041421	-	chr11:74041421-74041362	GO:0047933|GO:0016310|GO:0005978|GO:0004614|GO:0019388|GO:0006006|GO:0046872|GO:0005829	NM_173582	THC2466765	Hs.26612
A_23_P149206	3.41e-05	2.53585	up	9.89323	9.90134	9.80429	11.2948	11.0984	11.2331	B4GALT2	8704	Homo sapiens UDP-Gal:betaGlcNAc beta 1,4- galactosyltransferase, polypeptide 2 (B4GALT2), transcript variant 2, mRNA [NM_003780]	NM_003780	UDP-Gal:betaGlcNAc beta 1,4- galactosyltransferase, polypeptide 2	ENST00000356836	GAGGGGAAACCTTTTTCATTCAACATTGTAGGGGGCAAGCTTTGGTGCGCCCCCTGCTGA	chr1	44456570	44456629	+	chr1:44456570-44456629	GO:0005975|GO:0004461|GO:0003831|GO:0044281|GO:0008378|GO:0046872|GO:0042339|GO:0000139|GO:0003945|GO:0018146|GO:0032580|GO:0009405|GO:0016021|GO:0044267|GO:0030203|GO:0043687|GO:0018279	NM_003780	THC2778383	Hs.632403
A_23_P72840	0.000975	2.48019	up	8.03492	7.86635	7.83576	9.4554	8.9781	9.23488	DPM3	54344	Homo sapiens dolichyl-phosphate mannosyltransferase polypeptide 3 (DPM3), transcript variant 1, mRNA [NM_018973]	NM_018973	dolichyl-phosphate mannosyltransferase polypeptide 3	ENST00000368399	AGGGCTGGTTTTAATGCTCTCCGTGGGCGGGCTTCGGTTGAGTTTGGTCCGCTTTTCCTT	chr1	155112760	155112819	-	chr1:155112819-155112760	GO:0005515|GO:0006501|GO:0004582|GO:0033185|GO:0005783|GO:0005975|GO:0018406|GO:0031501|GO:0030176|GO:0035269|GO:0035268|GO:0031647|GO:0016020|GO:0005789|GO:0006488|GO:0044267|GO:0006506|GO:0043687|GO:0018279	NM_018973	THC2471966	Hs.110477
A_23_P200298	0.00119747	2.46561	up	9.8658	10.0791	10.3875	11.3439	11.5021	11.3923	AGL	178	Homo sapiens amylo-alpha-1, 6-glucosidase, 4-alpha-glucanotransferase (AGL), transcript variant 4, mRNA [NM_000028]	NM_000028	amylo-alpha-1, 6-glucosidase, 4-alpha-glucanotransferase	ENST00000294724	TAGATTTTTAACAGGTGTCATTTGACTAAACGTTTCGGTAGAATGCTTCATACTTGAGTG	chr1	100389229	100389288	+	chr1:100389229-100389288	GO:0005515|GO:0043033|GO:0016234|GO:0005975|GO:0007584|GO:0005978|GO:0051384|GO:0044281|GO:0005829|GO:0005737|GO:0016529|GO:0004134|GO:0009405|GO:0004135|GO:0006006|GO:0030247|GO:0005654|GO:0005980|GO:0031593|GO:0004133	NM_000028	THC2461565	Hs.904
A_33_P3275290	0.000539	2.45296	up	9.94979	10.1081	10.3678	11.3698	11.4334	11.5061	GLT8D1	55830	Homo sapiens glycosyltransferase 8 domain containing 1 (GLT8D1), transcript variant 3, mRNA [NM_001010983]	NM_001010983	glycosyltransferase 8 domain containing 1	ENST00000463827	TAGCAGAACCCTGGCTGGTAGCATCACAACACCTCCTCTGCTTATCGTATTTTATCAACA	chr3	52729247	52729306	-	chr3:52729306-52729247	GO:0016020|GO:0016757|GO:0008152|GO:0016021	NM_001010983	THC2590372	Hs.297304
A_33_P3245575	0.000428	2.40429	up	7.66011	7.34732	7.73142	8.84396	8.84901	8.84272	COLGALT1	79709	Homo sapiens collagen beta(1-O)galactosyltransferase 1 (COLGALT1), mRNA [NM_024656]	NM_024656	collagen beta(1-O)galactosyltransferase 1	ENST00000597075	TGTTTGAGGATGACCTGCGTTTTGAGATCTTCTTCAAGAGACGTCTGATGAACCTCATGC	chr19	17690322	17690381	+	chr19:17690322-17690381	GO:0016020|GO:0030198|GO:0050211|GO:0005788	NM_024656	THC2767500	Hs.418795

## Sheet: down-fiftieth
	p:student T test; FC: fold changes(absolute value); A:A2780; B:A2780-cp
ProbeName	p	FC (abs)	Regulation	A-1.txt:gProcessedSignal(normalized)	A-2.txt:gProcessedSignal(normalized)	A-3.txt:gProcessedSignal(normalized)	B-1.txt:gProcessedSignal(normalized)	B-2.txt:gProcessedSignal(normalized)	B-3.txt:gProcessedSignal(normalized)	GeneSymbol	EntrezGeneID	Description	GenbankAccession	GeneName	EnsemblID	Sequence	Chromosome Number_Avadis_	Chromosome Start Index_Avadis_	Chromosome End Index_Avadis_	Chromosome Strand_Avadis_	GenomicCoordinates	Go	RefSeqAccession	TIGRID	UniGeneID
A_23_P107963	1.16e-07	537.904	down	12.4351	12.5244	12.5425	3.40311	3.61745	3.26781	FUT1	2523	Homo sapiens fucosyltransferase 1 (galactoside 2-alpha-L-fucosyltransferase, H blood group) (FUT1), mRNA [NM_000148]	NM_000148	fucosyltransferase 1 (galactoside 2-alpha-L-fucosyltransferase, H blood group)	ENST00000310160	AACTCAGCTGCCACGGGTGAGAGAGCAGGAGGTATGAATTAAAAGTCTACAGCACTAAAA	chr19	49251268	49251325	-	chr19:49251325-49251268	GO:0042355|GO:0005794|GO:0016020|GO:0005975|GO:0005887|GO:0032580|GO:0008417|GO:0008107|GO:0006486|GO:0036065	NM_000148	THC2474190	Hs.69747
A_33_P3408420	1.71e-05	182.164	down	10.0187	10.1599	10.1021	2.87162	1.97178	2.91009	MDGA2	161357	Homo sapiens MAM domain containing glycosylphosphatidylinositol anchor 2 (MDGA2), transcript variant 1, mRNA [NM_001113498]	NM_001113498	MAM domain containing glycosylphosphatidylinositol anchor 2	ENST00000357362	GGACATTGAACAAACAAACTACCAAAGATTCCTCCACTGACTACTGACTCAAAAATAAAA	chr14	47311008	47311067	-	chr14:47311067-47311008	GO:0007389|GO:0021522|GO:0005886|GO:0031225	NM_001113498	THC2476353	Hs.436380
A_23_P144622	2.88e-07	139.082	down	9.33152	9.07549	8.9815	1.99205	2.00142	2.03567	GNPDA1	10007	Homo sapiens glucosamine-6-phosphate deaminase 1 (GNPDA1), mRNA [NM_005471]	NM_005471	glucosamine-6-phosphate deaminase 1	ENST00000508177	GTCAGGAATTTCTCTCCTTACACGCACTGATTTTCAAGTGGGAGGGAATTAGGGGCTTAT	chr5	141381222	141381281	-	chr5:141381281-141381222	GO:0007338|GO:0005737|GO:0004342|GO:0016787|GO:0005975|GO:0006043|GO:0006044|GO:0006091|GO:0070062	NM_005471	THC2656212	Hs.633853
A_24_P245838	2.69e-07	81.2563	down	8.1443	8.45246	8.34622	1.93657	1.97112	2.00206	MGAT3	4248	Homo sapiens mannosyl (beta-1,4-)-glycoprotein beta-1,4-N-acetylglucosaminyltransferase (MGAT3), transcript variant 1, mRNA [NM_002409]	NM_002409	mannosyl (beta-1,4-)-glycoprotein beta-1,4-N-acetylglucosaminyltransferase	ENST00000341184	ACATTCTGAAATCATTTTCTCTGTAAATGGTTGGATTTCATTTCACCCTTAAAGGGATGC	chr22	39888092	39888151	+	chr22:39888092-39888151	GO:0000139|GO:0016021|GO:0003830|GO:0044267|GO:0043687|GO:0018279	NM_002409	THC2604467	Hs.276808
A_33_P3214948	9.88e-07	74.0568	down	10.2791	10.4604	10.2433	3.90747	4.24511	4.19851	SPOCK2	9806	Homo sapiens sparc/osteonectin, cwcv and kazal-like domains proteoglycan (testican) 2 (SPOCK2), transcript variant 2, mRNA [NM_014767]	NM_014767	sparc/osteonectin, cwcv and kazal-like domains proteoglycan (testican) 2	ENST00000373109	CTCAGCCTAAGGAAACAAGTACACTCCACACATGCATAAAGGAAATCAAATGTTATTTTT	chr10	73818826	73818885	-	chr10:73818885-73818826	GO:0019800|GO:0007165|GO:0030198|GO:0010811|GO:0005509|GO:0050840|GO:0005578|GO:0045595|GO:0005539|GO:0007416	NM_014767	THC2503749	Hs.523009
A_23_P128919	9.47e-07	29.2496	down	12.5147	12.5365	12.8067	7.71482	7.79741	7.73462	LGALS3	3958	Homo sapiens lectin, galactoside-binding, soluble, 3 (LGALS3), transcript variant 1, mRNA [NM_002306]	NM_002306	lectin, galactoside-binding, soluble, 3	ENST00000254301	GGAAACCATTCAAAATACAAGTACTGGTTGAACCTGACCACTTCAAGGTTGCAGTGAATG	chr14	55609454	55611879	+	chr14:55609454-55611879	GO:0008380|GO:0005515|GO:2001237|GO:0071677|GO:0070232|GO:0005886|GO:0005743|GO:0005634|GO:0071674|GO:0090280|GO:0005615|GO:0005737|GO:0019863|GO:0030198|GO:0045806|GO:0030855|GO:0042129|GO:0005681|GO:0070062|GO:0006397|GO:0001772|GO:0030593|GO:0005578|GO:2000521|GO:0042056|GO:0050860|GO:0050918|GO:0002548|GO:0031012|GO:0001501|GO:0016020|GO:0045087|GO:0043236|GO:0048245|GO:0030246|GO:0048246|GO:…	NM_002306	THC2745323	Hs.531081
A_33_P3364741	1.05e-07	23.4898	down	13.9442	13.8378	13.8209	9.24294	9.35397	9.344	MRC2	9902	Homo sapiens mannose receptor, C type 2 (MRC2), mRNA [NM_006039]	NM_006039	mannose receptor, C type 2	ENST00000583597	ATGTGAACATGGACTCGAAGACATGGCCCTTTCTCTGTAGTTGATTTTTTAAATGTGCCA	chr17	60770827	60770886	+	chr17:60770827-60770886	GO:0005515|GO:0016020|GO:0030574|GO:0005518|GO:0030246|GO:0016021|GO:0005925|GO:0001649|GO:0006897	NM_006039	THC2608201	Hs.7835
A_23_P48198	7.14e-07	14.848	down	12.2581	12.3908	12.1455	8.38654	8.38718	8.34411	GLT8D2	83468	Homo sapiens glycosyltransferase 8 domain containing 2 (GLT8D2), mRNA [NM_031302]	NM_031302	glycosyltransferase 8 domain containing 2	ENST00000548660	ACTCAATCACCATAGCTGATATAACTCTACCCTTAAAATATTCCCTGTATAGAAATGTGG	chr12	104383145	104383204	-	chr12:104383204-104383145	GO:0016757|GO:0008152|GO:0016021	NM_031302	THC2480698	Hs.631650
A_23_P103601	1.77e-05	9.8759	down	9.29638	9.44715	9.67144	6.03732	6.32325	6.14267	MAN1C1	57134	Homo sapiens mannosidase, alpha, class 1C, member 1 (MAN1C1), transcript variant 1, mRNA [NM_020379]	NM_020379	mannosidase, alpha, class 1C, member 1	ENST00000263979	GGGGTTTCCCTTTGGGCCTCAGTGTTACAAATTACTAGTGCTATTTTCATTATTATTGTA	chr1	26110835	26110894	+	chr1:26110835-26110894	GO:0030173|GO:0000139|GO:0005509|GO:0004571|GO:0006487|GO:0044267|GO:0070062|GO:0043687|GO:0018279	NM_020379	NP1210903	Hs.197043
A_32_P47754	7.07e-06	5.05396	down	12.3515	12.1531	12.2135	9.93522	9.96702	9.80356	SLC2A14	144195	Homo sapiens solute carrier family 2 (facilitated glucose transporter), member 14 (SLC2A14), transcript variant 1, mRNA [NM_001286233]	NM_001286233	solute carrier family 2 (facilitated glucose transporter), member 14	ENST00000431042	TTCACGTCAACTTCTGGCTCCTCAGTTTGGCAGTAAGGCAGGGAAGTTGTTTTCCTATTT	chr12	7965203	7965262	-	chr12:7965262-7965203	GO:0015758|GO:0007275|GO:0005634|GO:0016021|GO:0007283|GO:0055085|GO:0030154|GO:0005355	NM_001286233	THC2464691	Hs.655169
A_23_P429184	1.42e-06	4.97082	down	13.256	13.2056	13.2103	10.9322	10.9814	10.8179	GNPNAT1	64841	Homo sapiens glucosamine-phosphate N-acetyltransferase 1 (GNPNAT1), mRNA [NM_198066]	NM_198066	glucosamine-phosphate N-acetyltransferase 1	ENST00000216410	GCACAGTATGCAGGTAGGCCTAATGGGGGAAGATGGTAATATAAAAGCAAGAAGTATTTT	chr14	53242035	53242094	-	chr14:53242094-53242035	GO:0005793|GO:0005770|GO:0006041|GO:0006044|GO:0006048|GO:0005829|GO:0001889|GO:0000139|GO:0004343|GO:0048029|GO:0006488|GO:0044267|GO:0010008|GO:0018279|GO:0043687	NM_198066	THC2504167	Hs.478025
A_23_P123732	4.64e-05	4.62674	down	11.5008	11.863	11.7871	9.44429	9.57947	9.49719	IDNK	414328	Homo sapiens idnK, gluconokinase homolog (E. coli) (IDNK), transcript variant 1, mRNA [NM_001001551]	NM_001001551	idnK, gluconokinase homolog (E. coli)	ENST00000454393	TCAATGCTGGAAATCGTTACATTGTTTAGAACATTCTTGCTCATGCCTGTATTTGCACAA	chr9	86258959	86259018	+	chr9:86258959-86259018	GO:0016310|GO:0008150|GO:0003674|GO:0046316|GO:0005524|GO:0046177	NM_001001551	THC2602039	Hs.530261
A_24_P98411	9.13e-05	3.00416	down	11.1933	11.4502	11.1824	9.7053	9.76151	9.59823	HSPA5	3309	Homo sapiens heat shock 70kDa protein 5 (glucose-regulated protein, 78kDa) (HSPA5), mRNA [NM_005347]	NM_005347	heat shock 70kDa protein 5 (glucose-regulated protein, 78kDa)	ENST00000324460	CTCTCACTACCGTGGACCACCTAGTCTGTAACTCTTTCTGAGGAGCTGTTACTGAATATT	chr9	127997149	127997208	-	chr9:127997208-127997149	GO:0005515|GO:0006983|GO:0035437|GO:0030968|GO:0051787|GO:0001948|GO:0031398|GO:0071353|GO:0031625|GO:0070062|GO:0042470|GO:0005793|GO:0030335|GO:0009986|GO:0019904|GO:0005509|GO:0030168|GO:0030496|GO:0030433|GO:0021589|GO:0005790|GO:0005789|GO:0005788|GO:0051082|GO:0019899|GO:0006987|GO:0005925|GO:0044267|GO:0005886|GO:0005783|GO:0051087|GO:0005634|GO:0030176|GO:0005739|GO:0008180|GO:0021680|GO:…	NM_005347	THC2465225	Hs.743241
A_23_P38618	1.92e-05	2.83154	down	9.35803	9.54204	9.50211	8.02294	7.91803	7.95646	PIGL	9487	Homo sapiens phosphatidylinositol glycan anchor biosynthesis, class L (PIGL), mRNA [NM_004278]	NM_004278	phosphatidylinositol glycan anchor biosynthesis, class L	ENST00000225609	GCTAGCTTCTCAAGTTCTTGTGAAAAACAATTTACATAATGACACAGTAGATGTGGAACA	chr17	16229446	16229505	+	chr17:16229446-16229505	GO:0006501|GO:0016254|GO:0005789|GO:0016021|GO:0044267|GO:0006506|GO:0000225|GO:0043687	NM_004278	THC2474220	Hs.499793
A_23_P83835	6.19e-05	2.77731	down	8.20573	7.98157	8.22372	6.726	6.63226	6.63168	POMK	84197	Homo sapiens protein-O-mannose kinase (POMK), transcript variant 1, mRNA [NM_032237]	NM_032237	protein-O-mannose kinase	ENST00000614426	TGGTCCGATTCCATTTGTTTGATATTCACAAAGCATGCAAGAGCCAGACTCCCTCAGAAA	chr8	42977869	42977928	+	chr8:42977869-42977928	GO:0019200|GO:0005524|GO:0019233|GO:0050905|GO:0004672|GO:0006493|GO:0007420|GO:0005789|GO:0007611|GO:0016773|GO:0046835|GO:0006468|GO:0016021|GO:0001764	NM_032237	THC2476159	Hs.491646
A_24_P81900	8.1e-05	2.73071	down	8.87039	8.70639	8.95663	7.47127	7.30288	7.41143	SLC2A3	6515	Homo sapiens solute carrier family 2 (facilitated glucose transporter), member 3 (SLC2A3), mRNA [NM_006931]	NM_006931	solute carrier family 2 (facilitated glucose transporter), member 3	ENST00000486749	ACTGGATGAAATAACTCCTTCTTGTAGTAGTCTCATTACTTTTGAAGTAATCCCGCCACC	chr12	8072924	8072983	-	chr12:8072983-8072924	GO:0005886|GO:0005975|GO:0006767|GO:0044281|GO:0055085|GO:0008645|GO:0019852|GO:0015758|GO:0006766|GO:0009405|GO:0016021|GO:0005355|GO:0070062	NM_006931	THC2721000	Hs.419240
A_33_P3306163	0.000289	2.61472	down	11.6485	11.303	11.3379	10.0737	10.0921	9.96378	LGALS3	3958	Homo sapiens lectin, galactoside-binding, soluble, 3 (LGALS3), transcript variant 3, mRNA [NM_001177388]	NM_001177388	lectin, galactoside-binding, soluble, 3	ENST00000556322	GCCAAGTGCCACCGGAGCCTACCCTGCCACTGGCCCCTATGGCGCCCCTGCTGGGCCACT	chr14	55605026	55605085	+	chr14:55605026-55605085	GO:0008380|GO:0005515|GO:2001237|GO:0071677|GO:0070232|GO:0005886|GO:0005743|GO:0005634|GO:0071674|GO:0090280|GO:0005615|GO:0005737|GO:0019863|GO:0030198|GO:0045806|GO:0030855|GO:0042129|GO:0005681|GO:0070062|GO:0006397|GO:0001772|GO:0030593|GO:0005578|GO:2000521|GO:0042056|GO:0050860|GO:0050918|GO:0002548|GO:0031012|GO:0001501|GO:0016020|GO:0045087|GO:0043236|GO:0048245|GO:0030246|GO:0048246|GO:…	NM_001177388	THC2788354	Hs.531081
A_23_P203406	0.000985	2.52848	down	13.4849	13.2691	13.4279	12.1683	12.2228	11.776	GANAB	23193	Homo sapiens glucosidase, alpha; neutral AB (GANAB), transcript variant 3, mRNA [NM_198335]	NM_198335	glucosidase, alpha; neutral AB	ENST00000540933	CCTTTGAGGGGCACTTAAGATGGAGAAATCAGTTGTGGTTTCAGTGAATCATGGTCACCT	chr11	62392502	62392561	-	chr11:62392561-62392502	GO:0033919|GO:0042470|GO:0017177|GO:0005794|GO:0016020|GO:0006457|GO:0030246|GO:0005788|GO:0044267|GO:0070062|GO:0043687|GO:0018279	NM_198335	THC2587237	Hs.595071
A_33_P3354683	2.83e-06	2.51918	down	13.8089	13.8108	13.796	12.4386	12.5416	12.4366	PIGS	94005	Homo sapiens phosphatidylinositol glycan anchor biosynthesis, class S (PIGS), mRNA [NM_033198]	NM_033198	phosphatidylinositol glycan anchor biosynthesis, class S	ENST00000487231	GTAAAGTGTCTGGCGTGTAGTAGGCTCTTAATAAACACTGGCTGAATATGAATTGGAATG	chr17	26880408	26880467	-	chr17:26880467-26880408	GO:0006501|GO:0005515|GO:0016020|GO:0016255|GO:0005789|GO:0042765|GO:0003923|GO:0044267|GO:0043687	NM_033198	THC2729860	Hs.462550
A_23_P204980	0.00027	2.39876	down	11.4334	11.6646	11.7548	10.3069	10.4392	10.3199	UGGT2	55757	Homo sapiens UDP-glucose glycoprotein glucosyltransferase 2 (UGGT2), mRNA [NM_020121]	NM_020121	UDP-glucose glycoprotein glucosyltransferase 2	ENST00000376747	AAGTCTGGAGCCCCTGCTGAGACGATTTGGAAGTCTCGTTAAGATCAGTGACATATTCTT	chr13	96453925	96453984	-	chr13:96453984-96453925	GO:0005793|GO:0006457|GO:0005788|GO:0003980|GO:0044267|GO:0043687|GO:0018279	NM_020121	THC2463504	Hs.193226
A_33_P3259393	0.00056	2.31673	down	9.5342	9.38407	9.19483	8.06804	8.29854	8.11027	HAPLN3	145864	Homo sapiens hyaluronan and proteoglycan link protein 3 (HAPLN3), mRNA [NM_178232]	NM_178232	hyaluronan and proteoglycan link protein 3	ENST00000558770	TCGGTTCCAAAGAATCTGTTTTGTTGTCATTTGTTTCTCCTGTTTCCCTGTGTGGGGAGG	chr15	89420581	89420640	-	chr15:89420640-89420581	GO:0001501|GO:0005540|GO:0005578|GO:0007417|GO:0007155|GO:0005615|GO:0005201	NM_178232	NP414353	Hs.447530
A_23_P54079	3.78e-05	2.15952	down	11.0347	11.0219	11.1804	10.0136	9.95413	9.93715	OSGEP	55644	Homo sapiens O-sialoglycoprotein endopeptidase (OSGEP), mRNA [NM_017807]	NM_017807	O-sialoglycoprotein endopeptidase	ENST00000553292	GGAGGGACTAATAAGATCAACAGAATCAGAGTAGATAGTTCCTTAATCGGAACCCAAAGG	chr14	20915350	20915409	-	chr14:20915409-20915350	GO:0070526|GO:0016747|GO:0005737|GO:0000408|GO:0005634|GO:0046872	NM_017807	THC2541516	Hs.525196
A_23_P137586	0.000265	2.12058	down	11.0006	10.734	10.9974	9.82253	9.8047	9.85137	GMEB1	10691	Homo sapiens glucocorticoid modulatory element binding protein 1 (GMEB1), transcript variant 1, mRNA [NM_006582]	NM_006582	glucocorticoid modulatory element binding protein 1	ENST00000294409	GGGCAAAGCAGTCATCTTGGAGACAGAGCTGAGGACTGAGGAGAAAGTTGTGGCTGAGAT	chr1	29041171	29041230	+	chr1:29041171-29041230	GO:0006355|GO:0005737|GO:0003700|GO:0003713|GO:0005654|GO:0005634|GO:0003677|GO:0046872|GO:0006351	NM_006582	THC2478334	Hs.632373
A_21_P0012944	0.00116239	2.12029	down	8.50048	8.54767	8.5624	7.56013	7.60314	7.19449	SMA4	11039	Homo sapiens glucuronidase, beta pseudogene (SMA4), transcript variant 2, non-coding RNA [NR_024054]		glucuronidase, beta pseudogene		TTAAAGGAATAATTCTCCTCCGACTCTGCCGTTCCATCCAGTGAAACTCTTCATTCTGGG	chr5	69423290	69423349	-	chr5:69423349-69423290		NR_024054	THC2511940	Hs.654588
A_33_P3230876	0.00133005	2.11424	down	10.7289	11.0076	11.1004	9.93792	9.94541	9.7131	ALG11	440138	Homo sapiens ALG11, alpha-1,2-mannosyltransferase (ALG11), transcript variant A, mRNA [NM_001004127]	NM_001004127	ALG11, alpha-1,2-mannosyltransferase	ENST00000521508	CCAAGAAAGCCTTAAAAGAGTTTGAGCAGCTACAGAAGGTTAATCCAACTGTGGCACTGG	chr13	52603719	52603778	+	chr13:52603719-52603778	GO:0016020|GO:0005789|GO:0004377|GO:0016021|GO:0006488|GO:0044267|GO:0043687|GO:0018279	NM_001004127	THC2602016	Hs.512963
A_23_P65217	0.00261702	2.09075	down	10.1881	10.5886	10.6883	9.39875	9.51212	9.36209	TGDS	23483	Homo sapiens TDP-glucose 4,6-dehydratase (TGDS), mRNA [NM_014305]	NM_014305	TDP-glucose 4,6-dehydratase	ENST00000261296	GCCTAAGAAAGTCTCTGAAATGTTCGTTTTTAGGCAATATAGGATGTCTTAGGCCCTAAT	chr13	95226626	95226685	-	chr13:95226685-95226626	GO:0050662|GO:0008460|GO:0009225	NM_014305	THC2607666	Hs.12393
A_23_P7099	6.76e-05	2.04697	down	9.9325	9.99782	10.0964	8.90492	8.99226	9.02911	AGA	175	Homo sapiens aspartylglucosaminidase (AGA), transcript variant 1, mRNA [NM_000027]	NM_000027	aspartylglucosaminidase	ENST00000264595	TGCCAAAAAGTGATTTCAAGAATCCAGAAGCATTTTCCAGAATTCTTTGGGGCTGTTATA	chr4	178354393	178354452	-	chr4:178354452-178354393	GO:0051604|GO:0005783|GO:0006517|GO:0006508|GO:0003948|GO:0008233|GO:0043621|GO:0005764|GO:0070062	NM_000027	THC2675346	Hs.207776
A_33_P3404097	0.000516	2.04159	down	15.5297	15.6869	15.7149	14.6134	14.7576	14.4715	PGM5P2	595135	Homo sapiens phosphoglucomutase 5 pseudogene 2 (PGM5P2), non-coding RNA [NR_002836]	NR_002836	phosphoglucomutase 5 pseudogene 2	ENST00000613141	AGAAGTGCTTAAAGGAGCTGATGGAGCTGAAAACCAAGGCTCGAGAACTACAGGAAGAAT	chr9	69080342	69080401	-	chr9:69080401-69080342		NR_002836	THC2492238	Hs.571593
A_23_P430381	0.000348	2.01119	down	11.377	11.2567	11.0792	10.2341	10.1903	10.2644	LYSMD1	388695	Homo sapiens LysM, putative peptidoglycan-binding, domain containing 1 (LYSMD1), transcript variant 1, mRNA [NM_212551]	NM_212551	LysM, putative peptidoglycan-binding, domain containing 1	ENST00000368908	CCTCACTGCATATTTATTTGCGATTTGTAGCACTGATCTATGGTACAGTTGTTTTGTTTC	chr1	151132389	151132448	-	chr1:151132448-151132389		NM_212551	THC2476477	Hs.591482
A_33_P3318946	0.00650977	1.98776	down	11.1408	11.033	10.8211	10.3384	9.82875	9.85423	HAPLN2	60484	Homo sapiens hyaluronan and proteoglycan link protein 2 (HAPLN2), mRNA [NM_021817]	NM_021817	hyaluronan and proteoglycan link protein 2	ENST00000255039	GAGGCGGCCGGGGGCATTAACTGACCTCTGAGTACAGCAATAAAATAACCTGGGGATCTT	chr1	156595457	156595516	+	chr1:156595457-156595516	GO:0085029|GO:0001501|GO:0008065|GO:0005540|GO:0005578|GO:0007417|GO:0007155|GO:0005201	NM_021817	THC2683675	Hs.410719
A_33_P3219100	0.000454	1.94186	down	11.7196	11.4696	11.4933	10.6324	10.5186	10.6592	MANBAL	63905	Homo sapiens mannosidase, beta A, lysosomal-like (MANBAL), transcript variant 1, mRNA [NM_022077]	NM_022077	mannosidase, beta A, lysosomal-like	ENST00000373605	CTTCCTCTTCCTTCTGCTTCTGTGATGGTTTAGAGTCAAGGGGACTGAAACACACTGTGA	chr20	35944998	35945057	+	chr20:35944998-35945057	GO:0016021	NM_022077	NP1188843	Hs.6126
A_33_P3406408	0.000278	1.91059	down	11.9519	11.7908	11.7784	10.9173	10.8071	10.9946	MANBAL	63905	Homo sapiens mannosidase, beta A, lysosomal-like (MANBAL), transcript variant 1, mRNA [NM_022077]	NM_022077	mannosidase, beta A, lysosomal-like	ENST00000373605	CTGGGCAATCCACCACTTCCTCTTCCTTCTGCTTCTGTGACGGTTTAGAGTCAAGGGGGC	chr20	35944983	35945042	+	chr20:35944983-35945042	GO:0016021	NM_022077	NP1188843	Hs.6126
A_21_P0014060	0.000264	1.90454	down	8.67814	8.9378	8.76589	7.87807	7.85484	7.86058	PIGC	5279	phosphatidylinositol glycan anchor biosynthesis, class C [Source:HGNC Symbol;Acc:HGNC:8960] [ENST00000484368]	XR_426864	phosphatidylinositol glycan anchor biosynthesis, class C	ENST00000484368	TCCTTGCTTTGAAAGCCAGTTGCTAAAAATAAAAACTGTTCCATGAAAAATCACAATGCC	chr1	172362884	172362943	-	chr1:172362943-172362884	GO:0017176|GO:0006501|GO:0016254|GO:0005789|GO:0016021|GO:0003824|GO:0044267|GO:0006506|GO:0000506|GO:0043687	XR_426864	THC2603580
A_33_P3299796	0.0240651	1.90223	down	8.54358	8.43416	8.76471	7.16606	7.90204	7.89126	MAN1B1	11253	mannosidase, alpha, class 1B, member 1 [Source:HGNC Symbol;Acc:HGNC:6823] [ENST00000536349]	XM_006717353	mannosidase, alpha, class 1B, member 1	ENST00000536349	GGTCGGTGTTACACACATGCTGTTGCAGGCGTGCAGGTCGGTGGTACATTCATGCTGTTG	chr9	139997703	139997762	+	chr9:139997703-139997762	GO:0009311|GO:0005783|GO:0004571|GO:0005509|GO:0044322|GO:0030433|GO:0031982|GO:0016020|GO:0006457|GO:0005789|GO:0006487|GO:0016021|GO:0044267|GO:0018279|GO:0043687	XM_006717353	THC2497019
A_23_P131778	5.44e-05	1.89474	down	12.1056	11.953	12.0583	11.1225	11.0737	11.1547	MANBAL	63905	Homo sapiens mannosidase, beta A, lysosomal-like (MANBAL), transcript variant 1, mRNA [NM_022077]	NM_022077	mannosidase, beta A, lysosomal-like	ENST00000373605	GACAGAGCCAGGCCTCACCTGTTTGTTTAGGCCAAGATGCCATGGACATGCAGCGTTAGT	chr20	35945269	35945328	+	chr20:35945269-35945328	GO:0016021	NM_022077	NP1188843	Hs.6126
A_23_P135164	0.00065	1.85328	down	9.79464	9.72811	9.64347	8.97241	8.69046	8.83311	UAP1L1	91373	Homo sapiens UDP-N-acetylglucosamine pyrophosphorylase 1 like 1 (UAP1L1), mRNA [NM_207309]	NM_207309	UDP-N-acetylglucosamine pyrophosphorylase 1 like 1	ENST00000474787	GGGCCCTTCTCATAGCTGTTCCTCATGGCCATGACTGGAACAGGGATGCAACCTCTTTCT	chr9	139978559	139978618	+	chr9:139978559-139978618	GO:0008152|GO:0070569	NM_207309	THC2516606	Hs.142076
A_24_P253755	0.00278364	1.73794	down	9.19223	9.12617	9.14513	8.41245	8.53143	8.1275	PIGL	9487	Homo sapiens phosphatidylinositol glycan anchor biosynthesis, class L (PIGL), mRNA [NM_004278]	NM_004278	phosphatidylinositol glycan anchor biosynthesis, class L	ENST00000607144	TGTGATGTTTTGGGGATTCCACTCTCCAGTGTAATGATTATTGACAACAGGGATTTCCCA	chr17	16137335	16203211	+	chr17:16137335-16203211	GO:0006501|GO:0016254|GO:0005789|GO:0016021|GO:0044267|GO:0006506|GO:0000225|GO:0043687	NM_004278	THC2474220	Hs.499793
A_23_P77174	0.00253902	1.71937	down	9.52459	9.59211	9.89866	8.87425	8.87401	8.92144	PIGB	9488	Homo sapiens phosphatidylinositol glycan anchor biosynthesis, class B (PIGB), mRNA [NM_004855]	NM_004855	phosphatidylinositol glycan anchor biosynthesis, class B	ENST00000539642	AGCAGATGTATTTTACCTAAATCCCTTAAACTGGTTACATAGAGAGTTTCATGATGATGC	chr15	55647074	55647133	+	chr15:55647074-55647133	GO:0006501|GO:0000030|GO:0016254|GO:0005789|GO:0016021|GO:0044267|GO:0006506|GO:0043687	NM_004855	THC2617403	Hs.612814
A_23_P319617	4.74e-05	1.69906	down	10.2822	10.1664	10.2015	9.41517	9.49128	9.44944	CHST7	56548	Homo sapiens carbohydrate (N-acetylglucosamine 6-O) sulfotransferase 7 (CHST7), mRNA [NM_019886]	NM_019886	carbohydrate (N-acetylglucosamine 6-O) sulfotransferase 7	ENST00000276055	GTGGATATTTATGGCTGTAAAATAGGAAGAGCTTTAGTTCCCAGGCTGAACCTGCCACTG	chrX	46457408	46457467	+	chrX:46457408-46457467	GO:0006790|GO:0005976|GO:0005975|GO:0006044|GO:0008459|GO:0044281|GO:0030206|GO:0000139|GO:0009405|GO:0001517|GO:0016021|GO:0030204|GO:0030203	NM_019886	THC2472068	Hs.129955
A_23_P216489	4.35e-05	1.68571	down	13.0435	12.9491	12.9491	12.198	12.2736	12.21	GNE	10020	Homo sapiens glucosamine (UDP-N-acetyl)-2-epimerase/N-acetylmannosamine kinase (GNE), transcript variant 2, mRNA [NM_005476]	NM_005476	glucosamine (UDP-N-acetyl)-2-epimerase/N-acetylmannosamine kinase	ENST00000539815	GGTGTAATCTCTCATGGTGAAATCTGCTCTGTACATCAGACAATTGCATTGCTACCAAGT	chr9	36214642	36214701	-	chr9:36214701-36214642	GO:0008761|GO:0006054|GO:0006045|GO:0006047|GO:0005524|GO:0046872|GO:0004553|GO:0005829|GO:0005737|GO:0046835|GO:0009384|GO:0006488|GO:0007155|GO:0044267|GO:0018279|GO:0043687	NM_005476	THC2601080	Hs.5920
A_23_P334751	0.000592	1.67887	down	11.9272	11.7577	11.9458	11.0761	11.222	11.0902	B3GALNT2	148789	Homo sapiens beta-1,3-N-acetylgalactosaminyltransferase 2 (B3GALNT2), transcript variant 1, mRNA [NM_152490]	NM_152490	beta-1,3-N-acetylgalactosaminyltransferase 2	ENST00000366600	GTGCGGTGATCCTTGTCGATGTCAAGCAAGATAACAGGGACTTGAATTAGCAGAGTCTAA	chr1	235613495	235613554	-	chr1:235613554-235613495	GO:0008375|GO:0006493|GO:0000139|GO:0005783|GO:0006486|GO:0016021|GO:0008378|GO:0008376	NM_152490	THC2475542	Hs.498143
A_23_P210330	0.00109742	1.65139	down	11.5731	11.7784	11.7799	10.9416	11.0904	10.9284	LGALSL	29094	Homo sapiens lectin, galactoside-binding-like (LGALSL), mRNA [NM_014181]	NM_014181	lectin, galactoside-binding-like	ENST00000238875	AGGGAGCCCTGTTTGCCTTGAGATAAACGGCCTTGGCATTTTCTGGCATTAATGTAGAAA	chr2	64688319	64688378	+	chr2:64688319-64688378	GO:0005622|GO:0030246	NM_014181	THC2601441	Hs.372208
A_23_P104617	0.000882	1.62656	down	9.35499	9.15115	9.25354	8.45884	8.64073	8.55463	GYLTL1B	120071	Homo sapiens glycosyltransferase-like 1B (GYLTL1B), transcript variant 1, mRNA [NM_152312]	NM_152312	glycosyltransferase-like 1B	ENST00000530437	ATTGGGCAGACACCAGGGCAACCTGCCCTCCGCCATCCCTGCTATTTAAATTATTTAAGG	chr11	45950427	45950486	+	chr11:45950427-45950486	GO:0030145|GO:0000139|GO:0015020|GO:0016021|GO:0042285|GO:0046716|GO:0035269	NM_152312	THC2479774	Hs.86543
A_23_P315892	0.00306662	1.60001	down	10.267	10.1234	10.1234	9.65908	9.33152	9.48887	ST6GALNAC6	30815	Homo sapiens ST6 (alpha-N-acetyl-neuraminyl-2,3-beta-galactosyl-1,3)-N-acetylgalactosaminide alpha-2,6-sialyltransferase 6 (ST6GALNAC6), transcript variant 1, mRNA [NM_013443]	NM_013443	ST6 (alpha-N-acetyl-neuraminyl-2,3-beta-galactosyl-1,3)-N-acetylgalactosaminide alpha-2,6-sialyltransferase 6	ENST00000485320	TGGAAAACTTTAGGGTATTTTTGCGCAAACTCCTTCAGGGTTGGGGGACTCTGAAGGAAA	chr9	130648065	130648124	-	chr9:130648124-130648065	GO:0001665|GO:0006677|GO:0008373|GO:0009312|GO:0005886|GO:0006687|GO:0009988|GO:0005737|GO:0009100|GO:0000139|GO:0001574|GO:0016021|GO:0006488|GO:0044267|GO:0043687|GO:0018279	NM_013443	THC2466312	Hs.109672
A_23_P43273	6.4e-05	1.59989	down	8.2716	8.31894	8.38941	7.61865	7.64461	7.68276	EXT1	2131	Homo sapiens exostosin glycosyltransferase 1 (EXT1), mRNA [NM_000127]	NM_000127	exostosin glycosyltransferase 1	ENST00000437196	ACGACTACTCCATGGTGTTGACAGGAGCTGCTATTTACCACAAATATTATCACTACCTAT	chr8	118817116	118819498	-	chr8:118819498-118817116	GO:0007369|GO:0005783|GO:0030176|GO:0044281|GO:0015012|GO:0015014|GO:0046872|GO:0042803|GO:0021772|GO:0007411|GO:0033692|GO:0030203|GO:0008375|GO:0050508|GO:0050509|GO:0005794|GO:0072498|GO:0046982|GO:0005975|GO:0016757|GO:0015020|GO:0006024|GO:0007165|GO:0001501|GO:0007492|GO:0001503|GO:0000139|GO:0005789|GO:0009405|GO:0006486|GO:0007498|GO:0016021|GO:0042328	NM_000127	THC2771763	Hs.492618
A_23_P13554	0.000288	1.56748	down	14.1711	14.2487	14.3115	13.5543	13.5635	13.6682	ALG8	79053	Homo sapiens ALG8, alpha-1,3-glucosyltransferase (ALG8), transcript variant 2, mRNA [NM_001007027]	NM_001007027	ALG8, alpha-1,3-glucosyltransferase	ENST00000526737	TCCTGGAAGGTGAAGTACCCCTTCATCCCTTTGTTACTAACCTCAGTGTATTGTGCAGTA	chr11	77812088	77812147	-	chr11:77812147-77812088	GO:0006490|GO:0000033|GO:0005789|GO:0042281|GO:0016021|GO:0006487|GO:0006488|GO:0044267|GO:0043687|GO:0018279	NM_001007027	NP1206065	Hs.503368
A_23_P26117	0.00216728	1.56641	down	8.45831	8.18892	8.39405	7.61277	7.75046	7.73566	MAN2C1	4123	Homo sapiens mannosidase, alpha, class 2C, member 1 (MAN2C1), transcript variant 1, mRNA [NM_006715]	NM_006715	mannosidase, alpha, class 2C, member 1	ENST00000564570	TACCCACTACAATACCTCTTGGGACTGGGCTCGATTTGAGGTGTGGGCCCATCGCTGGAT	chr15	75649224	75650581	-	chr15:75650581-75649224	GO:0030246|GO:0008270|GO:0004559|GO:0006013	NM_006715	NP707839	Hs.26232
A_23_P252145	0.00272401	1.56497	down	9.76427	9.82354	10.0407	9.19637	9.3286	9.16514	C1GALT1	56913	Homo sapiens core 1 synthase, glycoprotein-N-acetylgalactosamine 3-beta-galactosyltransferase 1 (C1GALT1), mRNA [NM_020156]	NM_020156	core 1 synthase, glycoprotein-N-acetylgalactosamine 3-beta-galactosyltransferase 1	ENST00000436587	ATATGTCTATATATATGAGGAACTTGTGTTTTTTAAATGGTGGCCAGGTAGAGGAACTAG	chr7	7283565	7283624	+	chr7:7283565-7283624	GO:0060576|GO:0005515|GO:0006493|GO:0000139|GO:0001822|GO:0016266|GO:0016263|GO:0016021|GO:0001525|GO:0044267|GO:0046872|GO:0043687	NM_020156	THC2471568	Hs.239666
A_23_P11279	0.0011304	1.5626	down	10.7772	10.8101	11.0202	10.2136	10.2515	10.2106	ALG13	79868	Homo sapiens ALG13, UDP-N-acetylglucosaminyltransferase subunit (ALG13), transcript variant 2, mRNA [NM_018466]	NM_018466	ALG13, UDP-N-acetylglucosaminyltransferase subunit	ENST00000482742	AGCACGCTTCCTGGGCTGTTACAGTCAATGGACTTATCAACACTGAAATGTTATCCTCCT	chrX	110928330	110931172	+	chrX:110928330-110931172	GO:0004577|GO:0006508|GO:0005789|GO:0030246|GO:0008234|GO:0006488|GO:0044267|GO:0030259|GO:0043687|GO:0018279	NM_018466	THC2507756	Hs.443061
A_24_P795594	0.00173639	1.54231	down	9.50696	9.65252	9.78248	9.0242	9.06745	8.97505	ALG9	79796	Homo sapiens ALG9, alpha-1,2-mannosyltransferase (ALG9), transcript variant 3, mRNA [NM_001077691]	NM_001077691	ALG9, alpha-1,2-mannosyltransferase		AAGCATATTAAAGCTCACGTGTTAATCAGTGCATTCTTATGCTCCTACATTAAATGCCTT	chr11	111653233	111653292	-	chr11:111653292-111653233	GO:0000030|GO:0052926|GO:0016020|GO:0005783|GO:0005789|GO:0016021|GO:0006488|GO:0044267|GO:0052918|GO:0043687|GO:0018279	NM_001077691	THC2539409	Hs.745155
